# Supplementary material for: Hybrid chalcogen bonds in prodrug nanoassemblies provides dual redox-responsivity in the tumor microenvironment
Source: Nat Commun. 2022 Nov 24;13:7228. doi: 10.1038/s41467-022-35033-7 (PMC9700694; doi:10.1038/s41467-022-35033-7)
Supplement: Supplementary file 4 — Source Data [file 41467_2022_35033_MOESM4_ESM.xlsx]

## Sheet: Figure 2
Fig. 2c-Mean diameter (nm)
DTX-STeS-DTX NPs			DTX-SSeS-DTX NPs			DTX-SSS-DTX NPs			DTX-SCS-DTX NPs
Size (d.nm)	Intensity (Percent)		Size (d.nm)	Intensity (Percent)		Size (d.nm)	Intensity (Percent)		Size (d.nm)	Intensity (Percent)
0.4	0		0.4	0		0.4	0		0.4	0
0.4632	0		0.4632	0		0.4632	0		0.4632	0
0.5365	0		0.5365	0		0.5365	0		0.5365	0
0.6213	0		0.6213	0		0.6213	0		0.6213	0
0.7195	0		0.7195	0		0.7195	0		0.7195	0
0.8332	0		0.8332	0		0.8332	0		0.8332	0
0.9649	0		0.9649	0		0.9649	0		0.9649	0
1.117	0		1.117	0		1.117	0		1.117	0
1.294	0		1.294	0		1.294	0		1.294	0
1.499	0		1.499	0		1.499	0		1.499	0
1.736	0		1.736	0		1.736	0		1.736	0
2.01	0		2.01	0		2.01	0		2.01	0
2.328	0		2.328	0		2.328	0		2.328	0
2.696	0		2.696	0		2.696	0		2.696	0
3.122	0		3.122	0		3.122	0		3.122	0
3.615	0		3.615	0		3.615	0		3.615	0
4.187	0		4.187	0		4.187	0		4.187	0
4.849	0		4.849	0		4.849	0		4.849	0
5.615	0		5.615	0		5.615	0		5.615	0
6.503	0		6.503	0		6.503	0		6.503	0
7.531	0		7.531	0		7.531	0		7.531	0
8.721	0		8.721	0		8.721	0		8.721	0
10.1	0		10.1	0		10.1	0		10.1	0
11.7	0		11.7	0		11.7	0		11.7	0
13.54	0		13.54	0		13.54	0		13.54	0
15.69	0		15.69	0		15.69	0		15.69	0
18.17	0		18.17	0		18.17	0		18.17	0
21.04	0		21.04	0		21.04	0		21.04	0
24.36	0		24.36	0		24.36	0		24.36	0
28.21	0		28.21	0		28.21	0		28.21	0
32.67	0		32.67	0		32.67	0		32.67	0
37.84	0		37.84	0.6		37.84	0		37.84	0
43.82	0		43.82	2.3		43.82	0		43.82	0.4
50.75	0		50.75	4.8		50.75	3		50.75	1.8
58.77	1.7		58.77	7.4		58.77	5.9		58.77	4
68.06	5.2		68.06	9.5		68.06	9.2		68.06	6.8
78.82	9.5		78.82	11		78.82	12.1		78.82	9.7
91.28	13.4		91.28	11.5		91.28	14.1		91.28	12.1
105.7	15.7		105.7	11.3		105.7	13.6		105.7	13.5
122.4	16		122.4	10.5		122.4	11.2		122.4	13.7
141.8	14.2		141.8	9.1		141.8	8.1		141.8	12.6
164.2	11		164.2	7.5		164.2	4.8		164.2	10.4
190.1	7.2		190.1	5.7		190.1	2.1		190.1	7.6
220.2	3.7		220.2	4.1		220.2	0.5		220.2	4.6
255	1.2		255	2.6		255	0		255	2.2
295.3	0		295.3	1.4		295.3	0		295.3	0.6
342	0		342	0.6		342	0		342	0
396.1	0		396.1	0.1		396.1	0		396.1	0
458.7	0		458.7	0		458.7	0		458.7	0
531.2	0		531.2	0		531.2	0		531.2	0
615.1	0		615.1	0		615.1	0		615.1	0
712.4	0		712.4	0		712.4	0		712.4	0
825	0		825	0		825	0		825	0
955.4	0		955.4	0		955.4	0		955.4	0
1106	0		1106	0		1106	0		1106	0
1281	0		1281	0		1281	0		1281	0
1484	0		1484	0		1484	0		1484	0
1718	0		1718	0		1718	0		1718	0
1990	0		1990	0		1990	0		1990	0
2305	0		2305	0		2305	0		2305	0
2669	0		2669	0		2669	0		2669	0
3091	0		3091	0		3091	0		3091	0
3580	0		3580	0		3580	0		3580	0
4145	0		4145	0		4145	0		4145	0
4801	0		4801	0		4801	0		4801	0
5560	0		5560	0		5560	0		5560	0
6439	0		6439	0		6439	0		6439	0
7456	0		7456	0		7456	0		7456	0
8635	0		8635	0		8635	0		8635	0
10000	0		10000	0		10000	0		10000	0
Fig. 2e-Mean diameter (nm)-4℃
Time(d)	DTX-STeS-DTX NPs				DTX-SSeS-DTX NPs				DTX-SSS-DTX NPs				DTX-SCS-DTX NPs
0	97.99	98.21	99.31		94.86	94.58	94.39		90.96	87.69	89.69		91.84	91.94	92.6
2	99.98	100.2	94.62		87.52	92.81	91.37		89.42	93.07	88.45		90.8	95.15	91.39
4	100.7	97.02	94.37		93.82	96.16	96.56		101.1	95.12	94.75		95.94	93.71	98.05
6	97.17	92.33	93.52		97.38	98.1	89.4		99.99	95.39	95.05		96.71	99.67	100.3
10	97.26	94.46	92.02		92.44	93.32	90.19		94.36	92.47	91.96		94.78	98.25	94.38
15	95.25	94.05	92.85		92.97	92.51	93.3		92.24	93.72	92.07		98.08	96.91	93.77
20	94.67	95	95.11		93.994	95.06	92.11		96.67	89.28	84.5		95.34	93.82	94.13
25	89.08	92.97	88.79		85.37	91.89	86.76		89.61	92.89	90.34		85.01	91.69	92.03
30	93.69	98.74	93.29		95.73	93.68	95.35		98.45	99.2	93.93		100.3	99.71	97.53
35	96.02	94.28	92.93		92.93	90.59	93.54		87.25	90.56	95.79		96.26	93.56	92.99
Fig. 2f-Mean diameter (nm)-FBS containing PBS
Time (h)	DTX-SCS-DTX NPs				DTX-SSS-DTX NPs				DTX-SSeS-DTX NPs				DTX-STeS-DTX NPs
0	121.7	121	119.3		101.2	98.5	97		96.79	119.3	107.1		125.6	116.3	111.2
0.5	131.5	113.9	126		89.1	82.58	95.07		94.97	92.76	85.13		112	101.9	116.1
1	103.6	101.2	111.6		86.77	97.29	115.7		88.93	87.93	97.83		130.8	121.2	123.7
4	117.1	123	105.5		93.97	88.47	91.35		91.68	88.88	88.86		129.2	117.5	120.4
8	109.5	123.2	111.8		92.32	95.95	90.15		107.4	94.76	116		126.3	120.7	117.9
12	130.9	133.5	119.1		113.2	97.08	103.5		90.67	113.9	128.3		96.02	108.9	131.2
24	3890	4304	3946		1792	2241	3016		262.5	297.8	272.4		198.8	189	174.1

## Sheet: Figure 3
Fig. 3c-Radius of gyration (nm)
	DTX-SCS-DTX NPs	DTX-SSS-DTX NPs	DTX-SSeS-DTX NPs	DTX-STeS-DTX NPs
0	2.21352	2.29449	2.29449	2.21809
0.05	2.20175	2.26925	2.26022	2.21028
0.1	2.19186	2.28276	2.23465	2.1765
0.15	2.17197	2.28149	2.24179	2.1526
0.2	2.17164	2.24653	2.19369	2.13508
0.25	2.18617	2.24277	2.19578	2.11852
0.3	2.18124	2.23801	2.19922	2.10573
0.35	2.17945	2.24242	2.17437	2.09698
0.4	2.17526	2.22355	2.16674	2.07664
0.45	2.1778	2.2064	2.19095	2.05244
0.5	2.17373	2.20164	2.16831	2.04569
0.55	2.1893	2.21019	2.13087	2.04169
0.6	2.18218	2.20624	2.15165	2.0425
0.65	2.15628	2.20347	2.14507	2.0129
0.7	2.15752	2.20384	2.13704	2.01893
0.75	2.13957	2.18676	2.14299	2.00415
0.8	2.13008	2.18442	2.1106	2.01694
0.85	2.13778	2.17929	2.09734	2.00328
0.9	2.13273	2.16184	2.11751	2.01733
0.95	2.1545	2.16734	2.14641	2.0072
1	2.15862	2.13611	2.12727	2.00956
1.05	2.1399	2.15636	2.12148	2.00093
1.1	2.146	2.16065	2.09489	1.99705
1.15	2.15849	2.14193	2.09036	2.00676
1.2	2.14266	2.14273	2.09997	2.0103
1.25	2.15217	2.14096	2.10705	2.02051
1.3	2.14074	2.13039	2.11413	2.02114
1.35	2.13266	2.12199	2.09628	2.02387
1.4	2.12536	2.12932	2.09536	2.02577
1.45	2.12415	2.12904	2.10562	2.01917
1.5	2.1235	2.12664	2.08013	1.99915
1.55	2.13018	2.12669	2.10474	2.01109
1.6	2.13099	2.13175	2.09717	2.00616
1.65	2.13114	2.12294	2.08926	2.00878
1.7	2.12946	2.14081	2.0955	2.01625
1.75	2.12696	2.12527	2.09525	1.99375
1.8	2.12569	2.11959	2.08906	2.00512
1.85	2.10934	2.0987	2.08933	2.01458
1.9	2.1092	2.09884	2.09256	1.99231
1.95	2.12381	2.0899	2.10189	2.01163
2	2.13907	2.08166	2.08148	2.00832
2.05	2.12968	2.09538	2.09372	2.01133
2.1	2.12919	2.08351	2.09198	2.01649
2.15	2.14432	2.07589	2.07873	2.00821
2.2	2.1408	2.08288	2.08246	1.99752
2.25	2.14072	2.06923	2.10403	2.01094
2.3	2.14297	2.07036	2.08463	2.00273
2.35	2.14487	2.08013	2.08577	2.00657
2.4	2.14411	2.07288	2.0831	1.99687
2.45	2.12545	2.07934	2.09388	1.99994
2.5	2.11752	2.07848	2.09588	1.99178
2.55	2.12524	2.06914	2.09493	1.99481
2.6	2.12969	2.05918	2.07787	2.00266
2.65	2.12657	2.06022	2.0849	1.98685
2.7	2.12644	2.04286	2.07682	1.98224
2.75	2.12986	2.04965	2.05897	1.98246
2.8	2.13402	2.03443	2.07572	1.98735
2.85	2.12136	2.04518	2.08016	1.97296
2.9	2.11315	2.03064	2.09644	1.98953
2.95	2.11796	2.05448	2.09515	1.96689
3	2.09996	2.04184	2.07552	1.97253
3.05	2.11031	2.03245	2.08271	1.98222
3.1	2.1184	2.02048	2.07569	1.98244
3.15	2.11595	2.02355	2.05869	1.9657
3.2	2.09844	2.03899	2.05138	1.98633
3.25	2.08083	2.0213	2.05802	1.97125
3.3	2.08617	2.01367	2.04042	1.9678
3.35	2.08442	2.01724	2.02916	1.96812
3.4	2.08039	2.03059	2.03318	1.98361
3.45	2.09195	2.01117	2.01694	1.97762
3.5	2.09284	2.01667	2.00485	1.98345
3.55	2.09745	2.0164	2.01267	1.9641
3.6	2.09757	2.0132	2.02063	1.96841
3.65	2.09572	2.00819	2.01266	1.96646
3.7	2.0911	2.00794	2.00613	1.97576
3.75	2.09282	2.00177	2.03094	1.95948
3.8	2.09128	2.00381	2.0126	1.96331
3.85	2.08182	1.99933	2.02337	1.97551
3.9	2.09458	2.00423	2.01524	1.96371
3.95	2.09465	2.0054	2.01039	1.96624
4	2.08011	2.00838	2.01968	1.96682
4.05	2.06779	1.99498	2.00423	1.95929
4.1	2.06912	2.00465	2.02029	1.96119
4.15	2.06986	2.00662	2.00755	1.95978
4.2	2.08521	2.00006	1.99194	1.9572
4.25	2.09328	2.00236	2.00468	1.95939
4.3	2.08911	2.00971	2.00688	1.96591
4.35	2.09915	1.98928	1.97472	1.96946
4.4	2.08721	1.99051	1.98348	1.97073
4.45	2.09836	1.99529	1.98741	1.96161
4.5	2.10835	1.99184	1.99783	1.97166
4.55	2.11786	1.98623	1.99357	1.96275
4.6	2.1135	1.98506	1.99044	1.96108
4.65	2.10472	1.98548	1.96859	1.97643
4.7	2.08823	1.98518	1.97783	1.96994
4.75	2.10496	1.99967	1.97624	1.95961
4.8	2.08783	2.00601	1.97671	1.96231
4.85	2.10517	2.00381	1.98458	1.97048
4.9	2.10976	1.99016	1.9911	1.97689
4.95	2.10822	2.00177	1.98021	1.97367
5	2.10844	1.9915	1.98789	1.97136
5.05	2.1032	2.00411	1.96899	1.97034
5.1	2.10314	2.00458	1.96891	1.97034
5.15	2.1101	1.99693	1.97489	1.98225
5.2	2.10671	1.99107	1.97343	1.9764
5.25	2.09788	1.9894	1.96331	1.98087
5.3	2.10024	1.99795	1.9729	1.96834
5.35	2.09206	2.01413	1.97199	1.96478
5.4	2.09097	2.00773	1.96688	1.96164
5.45	2.09141	1.99839	1.95796	1.96635
5.5	2.0838	2.00111	1.96242	1.97545
5.55	2.08775	1.99111	1.96796	1.95748
5.6	2.09366	1.99929	1.9761	1.95835
5.65	2.10352	1.99072	1.97165	1.96998
5.7	2.0976	1.994	1.97619	1.96361
5.75	2.08794	2.00664	1.96916	1.97297
5.8	2.09627	1.99531	1.96098	1.95648
5.85	2.09988	1.98336	1.96077	1.95485
5.9	2.09316	1.99193	1.95861	1.96067
5.95	2.09662	1.98995	1.96716	1.97107
6	2.11291	1.99201	1.95915	1.95882
6.05	2.11617	1.98424	1.95621	1.96263
6.1	2.11753	2.00349	1.95216	1.98072
6.15	2.11078	1.9888	1.9458	1.98527
6.2	2.10584	1.99487	1.96033	1.9758
6.25	2.11917	1.98714	1.94645	1.98525
6.3	2.10258	1.98582	1.95384	1.98587
6.35	2.10619	1.9852	1.93829	1.96589
6.4	2.1005	1.98548	1.93969	1.98462
6.45	2.10289	1.9908	1.94761	1.97319
6.5	2.10061	1.99479	1.94311	1.97349
6.55	2.10409	1.9968	1.94131	1.96388
6.6	2.09862	1.97621	1.95257	1.97144
6.65	2.1118	1.98594	1.9537	1.95726
6.7	2.09391	1.98027	1.9413	1.95837
6.75	2.0964	1.97674	1.93753	1.97502
6.8	2.11338	1.98309	1.95436	1.95979
6.85	2.11714	1.97419	1.93935	1.95848
6.9	2.10592	1.97057	1.95188	1.94765
6.95	2.1111	1.97384	1.96185	1.94818
7	2.1121	1.96888	1.95745	1.95184
7.05	2.12362	1.98232	1.96157	1.96135
7.1	2.11518	1.97609	1.95286	1.96433
7.15	2.1106	1.97326	1.95037	1.95733
7.2	2.10788	1.96951	1.95861	1.97335
7.25	2.09677	1.96265	1.94977	1.96195
7.3	2.09851	1.96484	1.94573	1.95655
7.35	2.09047	1.96272	1.95735	1.96144
7.4	2.0872	1.96711	1.94701	1.9662
7.45	2.08239	1.97158	1.9628	1.95985
7.5	2.06561	1.96678	1.94662	1.94152
7.55	2.06949	1.96695	1.95449	1.9524
7.6	2.06164	1.96893	1.95011	1.94642
7.65	2.05801	1.97146	1.93811	1.93614
7.7	2.07935	1.96837	1.9562	1.94466
7.75	2.07792	1.96203	1.94611	1.93865
7.8	2.08382	1.95783	1.93716	1.9409
7.85	2.08589	1.96323	1.94728	1.94626
7.9	2.08165	1.96485	1.94606	1.94696
7.95	2.08826	1.96086	1.94352	1.93819
8	2.08863	1.95446	1.94954	1.94682
8.05	2.08968	1.95678	1.95481	1.94904
8.1	2.09041	1.96354	1.94611	1.9511
8.15	2.09779	1.95858	1.94637	1.95188
8.2	2.07674	1.97055	1.94705	1.93739
8.25	2.07871	1.96022	1.92728	1.95495
8.3	2.06845	1.96227	1.93063	1.94503
8.35	2.06185	1.97109	1.95465	1.93021
8.4	2.05953	1.96619	1.9404	1.93934
8.45	2.06573	1.95841	1.95677	1.94555
8.5	2.07116	1.9556	1.95404	1.94253
8.55	2.07558	1.95242	1.9402	1.93146
8.6	2.07141	1.96259	1.94202	1.93274
8.65	2.07398	1.96573	1.94174	1.93433
8.7	2.07195	1.9596	1.93006	1.95575
8.75	2.0675	1.96264	1.93702	1.94963
8.8	2.07018	1.97011	1.93802	1.95947
8.85	2.08005	1.9596	1.93853	1.94887
8.9	2.07783	1.9622	1.9399	1.95919
8.95	2.07522	1.96173	1.94356	1.94445
9	2.07773	1.96428	1.94367	1.9559
9.05	2.0714	1.96809	1.9423	1.96027
9.1	2.08121	1.97598	1.92979	1.95696
9.15	2.08004	1.98009	1.94005	1.94487
9.2	2.08104	1.95968	1.95043	1.94301
9.25	2.07189	1.95658	1.93402	1.95274
9.3	2.09657	1.9526	1.93096	1.94532
9.35	2.07158	1.94904	1.93427	1.95304
9.4	2.06589	1.94957	1.9181	1.9452
9.45	2.07535	1.94467	1.94328	1.94881
9.5	2.08076	1.95542	1.9332	1.95603
9.55	2.06086	1.95406	1.93149	1.94866
9.6	2.05807	1.95307	1.92618	1.94517
9.65	2.05074	1.9397	1.94262	1.95253
9.7	2.07052	1.94876	1.93685	1.94992
9.75	2.07177	1.94643	1.93941	1.94243
9.8	2.06346	1.93658	1.94028	1.95354
9.85	2.06887	1.93948	1.94808	1.95331
9.9	2.07255	1.93717	1.93143	1.95291
9.95	2.06501	1.93513	1.93699	1.94625
10	2.07717	1.93752	1.92748	1.9535
10.05	2.07612	1.93339	1.93189	1.95809
10.1	2.0763	1.93514	1.92647	1.95126
10.15	2.06681	1.93837	1.92915	1.94922
10.2	2.0447	1.93477	1.94166	1.95252
10.25	2.03983	1.94452	1.93255	1.94744
10.3	2.04694	1.93215	1.94134	1.94789
10.35	2.04975	1.9394	1.93398	1.95113
10.4	2.04975	1.94203	1.93421	1.95089
10.45	2.05824	1.92772	1.94351	1.96497
10.5	2.04136	1.93417	1.94742	1.95157
10.55	2.04215	1.93033	1.94469	1.95664
10.6	2.04321	1.93198	1.94119	1.94757
10.65	2.04118	1.9312	1.94033	1.94992
10.7	2.04705	1.93391	1.93493	1.94164
10.75	2.0461	1.92997	1.95036	1.95189
10.8	2.03018	1.93007	1.94195	1.95515
10.85	2.03652	1.92644	1.94229	1.95723
10.9	2.05055	1.93249	1.93227	1.94055
10.95	2.05382	1.92872	1.94957	1.93962
11	2.04665	1.9323	1.92781	1.94476
11.05	2.03758	1.92703	1.94264	1.94923
11.1	2.03611	1.92711	1.94734	1.94495
11.15	2.03485	1.92081	1.94903	1.94248
11.2	2.03666	1.9305	1.94708	1.95016
11.25	2.04708	1.92023	1.94209	1.95318
11.3	2.04463	1.92773	1.94501	1.95077
11.35	2.05842	1.92559	1.95586	1.95822
11.4	2.05317	1.92564	1.96022	1.93741
11.45	2.05186	1.92964	1.95215	1.95606
11.5	2.03788	1.93458	1.95165	1.95084
11.55	2.04749	1.92487	1.95786	1.94181
11.6	2.03847	1.92612	1.95871	1.94652
11.65	2.04211	1.93067	1.96761	1.94569
11.7	2.03163	1.92902	1.961	1.96023
11.75	2.02365	1.92228	1.9419	1.95088
11.8	2.02309	1.93653	1.95661	1.95963
11.85	2.03067	1.92309	1.94636	1.9578
11.9	2.02646	1.91989	1.96571	1.9593
11.95	2.0275	1.92853	1.95338	1.9567
12	2.01863	1.92706	1.94292	1.94691
12.05	2.02557	1.92457	1.94393	1.96514
12.1	2.02708	1.93047	1.94624	1.94495
12.15	2.01811	1.93775	1.95257	1.95177
12.2	2.0097	1.92626	1.9457	1.95731
12.25	2.00735	1.93318	1.95905	1.95189
12.3	2.02846	1.91984	1.93769	1.94708
12.35	2.02394	1.92534	1.94187	1.94866
12.4	2.02668	1.92489	1.93161	1.94123
12.45	2.02291	1.93073	1.94518	1.94779
12.5	2.0216	1.9267	1.93645	1.94567
12.55	2.01883	1.92002	1.94628	1.95601
12.6	2.01651	1.9163	1.9374	1.95618
12.65	2.00682	1.92581	1.92942	1.94631
12.7	2.00236	1.92032	1.94281	1.95575
12.75	2.00344	1.92787	1.93199	1.94937
12.8	1.9967	1.92164	1.93668	1.95833
12.85	1.99108	1.91334	1.93773	1.96053
12.9	1.99181	1.91868	1.95184	1.9626
12.95	1.98697	1.92207	1.94557	1.95081
13	1.97893	1.91188	1.94322	1.95102
13.05	1.98906	1.91565	1.94078	1.95153
13.1	1.98543	1.92514	1.95097	1.93909
13.15	1.9913	1.9218	1.94195	1.94611
13.2	1.98895	1.91633	1.93697	1.94819
13.25	1.97853	1.9149	1.94674	1.93934
13.3	1.98316	1.92439	1.95146	1.94477
13.35	1.98507	1.93003	1.94979	1.94965
13.4	1.98092	1.9261	1.94802	1.95536
13.45	1.99599	1.93377	1.95624	1.94041
13.5	1.98216	1.93074	1.9439	1.94151
13.55	1.99443	1.93636	1.94414	1.95449
13.6	1.99637	1.93618	1.94143	1.9575
13.65	2.00143	1.92969	1.94753	1.96185
13.7	2.00193	1.9306	1.95001	1.94516
13.75	1.99087	1.92514	1.94058	1.95118
13.8	1.99779	1.93805	1.95062	1.94173
13.85	2.00019	1.93759	1.92995	1.94692
13.9	1.99889	1.93325	1.94514	1.94254
13.95	2.0111	1.93406	1.93078	1.94216
14	2.00681	1.93405	1.94262	1.95298
14.05	2.01179	1.93493	1.95442	1.95336
14.1	1.99702	1.93127	1.93795	1.95069
14.15	2.00075	1.9389	1.94886	1.95901
14.2	1.9977	1.92705	1.95256	1.95116
14.25	1.99232	1.93041	1.95237	1.94922
14.3	1.9909	1.9295	1.94384	1.95068
14.35	1.99174	1.93143	1.95263	1.96102
14.4	1.98402	1.93363	1.9561	1.9542
14.45	1.96737	1.9283	1.95341	1.95225
14.5	1.98326	1.93482	1.95069	1.9472
14.55	1.98498	1.94316	1.95821	1.95806
14.6	1.99566	1.95144	1.95191	1.95444
14.65	1.99888	1.95016	1.95147	1.94908
14.7	1.98103	1.9405	1.95987	1.95119
14.75	1.99211	1.94345	1.95567	1.95053
14.8	1.98022	1.9387	1.95108	1.95021
14.85	1.97702	1.94242	1.94161	1.95007
14.9	1.97917	1.94493	1.94634	1.95179
14.95	1.96871	1.93707	1.94968	1.94021
15	1.97639	1.93029	1.95767	1.93542
15.05	1.98241	1.93873	1.9562	1.94943
15.1	1.98489	1.94016	1.94905	1.95303
15.15	1.98408	1.92783	1.95267	1.94498
15.2	1.98302	1.9296	1.96083	1.94596
15.25	1.97392	1.93771	1.94783	1.95656
15.3	1.98527	1.93237	1.95903	1.93576
15.35	1.98227	1.93563	1.95194	1.95332
15.4	1.97862	1.93423	1.94289	1.94049
15.45	1.9854	1.94201	1.96814	1.94336
15.5	1.98164	1.93796	1.95444	1.95691
15.55	1.99371	1.93771	1.95053	1.96003
15.6	1.98472	1.93983	1.95423	1.9492
15.65	1.99399	1.93542	1.94143	1.95184
15.7	1.99335	1.94504		1.95874
15.75	1.98173	1.95139	1.96	1.96328
15.8	1.97433	1.94385	1.95056	1.9444
15.85	1.9892	1.94185	1.96321	1.95005
15.9	1.98359	1.94961	1.95386	1.94572
15.95	1.9856	1.94942	1.95484	1.95415
16	1.98088	1.94915	1.96627	1.96551
16.05	1.9751	1.93748	1.95512	1.94533
16.1	1.95345	1.94737	1.96536	1.94711
16.15	1.96638	1.94262	1.9637	1.96596
16.2	1.97469	1.94403	1.96196	1.95138
16.25	1.96951	1.94647	1.96874	1.95479
16.3	1.98369	1.93831	1.96339	1.95168
16.35	1.98355	1.94341	1.95744	1.95105
16.4	1.97843	1.94275	1.96579	1.94985
16.45	1.97312	1.94104	1.96398	1.95449
16.5	1.9725	1.94334	1.96398	1.94813
16.55	1.97875	1.94093	1.95557	1.95749
16.6	1.97032	1.94091	1.95706	1.9548
16.65	1.96457	1.93096	1.95802	1.9492
16.7	1.96863	1.93424	1.94718	1.95372
16.75	1.96928	1.93064	1.95232	1.95352
16.8	1.95766	1.93238	1.95547	1.95303
16.85	1.95944	1.93729	1.94814	1.95383
16.9	1.96396	1.93326	1.95276	1.95359
16.95	1.96788	1.93839	1.94718	1.96308
17	1.96222	1.93466	1.938	1.95938
17.05	1.95879	1.94265	1.95326	1.95241
17.1	1.96799	1.94722	1.94735	1.94641
17.15	1.95559	1.94611	1.94607	1.95422
17.2	1.96425	1.94963	1.94101	1.93862
17.25	1.95263	1.93607	1.94704	1.93753
17.3	1.94832	1.93205	1.94809	1.94644
17.35	1.94954	1.9371	1.94877	1.94551
17.4	1.9529	1.93748	1.94394	1.92888
17.45	1.94896	1.94428	1.9451	1.93185
17.5	1.94565	1.93814	1.95619	1.9463
17.55	1.94891	1.93478	1.94734	1.951
17.6	1.94412	1.94206	1.94842	1.948
17.65	1.94867	1.93227	1.95512	1.96019
17.7	1.94921	1.92991	1.95318	1.94404
17.75	1.95285	1.94111	1.94346	1.93212
17.8	1.9525	1.93667	1.94952	1.94078
17.85	1.95591	1.93291	1.94247	1.93861
17.9	1.95531	1.93386	1.95726	1.95377
17.95	1.9545	1.93091	1.95147	1.94402
18	1.95798	1.92344	1.95018	1.94654
18.05	1.95431	1.93239	1.95179	1.94486
18.1	1.94933	1.92469	1.94257	1.95092
18.15	1.94845	1.93517	1.9502	1.94657
18.2	1.94437	1.92346	1.94921	1.9396
18.25	1.9511	1.93065	1.94454	1.93379
18.3	1.95952	1.93311	1.94822	1.93447
18.35	1.95796	1.93476	1.94921	1.93741
18.4	1.95762	1.92569	1.95312	1.94421
18.45	1.95502	1.93053	1.95678	1.92178
18.5	1.95761	1.93482	1.94523	1.91398
18.55	1.95609	1.93402	1.95294	1.92401
18.6	1.95043	1.91819	1.94843	1.92292
18.65	1.95133	1.92572	1.93753	1.93653
18.7	1.96375	1.92542	1.94015	1.92492
18.75	1.95551	1.91984	1.93965	1.91941
18.8	1.94911	1.92251	1.94456	1.91616
18.85	1.95098	1.92219	1.94872	1.91767
18.9	1.96812	1.9336	1.94726	1.90273
18.95	1.95705	1.93428	1.94721	1.92174
19	1.96152	1.91933	1.9486	1.92674
19.05	1.95646	1.91917	1.94377	1.92376
19.1	1.9529	1.92729	1.93853	1.91159
19.15	1.94499	1.924	1.94643	1.92353
19.2	1.95605	1.91848	1.9457	1.91566
19.25	1.95516	1.91721	1.94501	1.92647
19.3	1.95537	1.92583	1.93687	1.93284
19.35	1.95288	1.92223	1.93835	1.92036
19.4	1.96673	1.93888	1.94523	1.93073
19.45	1.95151	1.92283	1.94694	1.91673
19.5	1.95573	1.91862	1.92929	1.92068
19.55	1.94457	1.92177	1.94074	1.92418
19.6	1.95414	1.9248	1.93228	1.92602
19.65	1.93743	1.92623	1.93029	1.93339
19.7	1.9553	1.93724	1.93898	1.92629
19.75	1.94899	1.92747	1.93406	1.92105
19.8	1.95614	1.92358	1.9278	1.92444
19.85	1.95066	1.93111	1.93009	1.92052
19.9	1.93653	1.93181	1.92672	1.92912
19.95	1.94426	1.93009	1.92739	1.92821
20	1.94259	1.92954	1.93534	1.93387
20.05	1.94538	1.92286	1.93098	1.92819
20.1	1.94014	1.92738	1.93958	1.92904
20.15	1.95384	1.92413	1.93852	1.91822
20.2	1.95743	1.9184	1.93062	1.92262
20.25	1.95845	1.92118	1.94299	1.91864
20.3	1.94165	1.92021	1.93168	1.93366
20.35	1.95298	1.91536	1.94089	1.92926
20.4	1.9526	1.92187	1.93119	1.93046
20.45	1.95235	1.93029	1.94492	1.92572
20.5	1.95058	1.93081	1.93853	1.93014
20.55	1.9599	1.92927	1.92852	1.92903
20.6	1.96468	1.92493	1.93871	1.94351
20.65	1.95645	1.92898	1.93507	1.93386
20.7	1.95029	1.93536	1.93323	1.93171
20.75	1.93901	1.93224	1.92897	1.93221
20.8	1.94872	1.94425	1.93634	1.92447
20.85	1.94393	1.93226	1.9399	1.93353
20.9	1.94231	1.93281	1.92234	1.93708
20.95	1.95313	1.93055	1.92103	1.93805
21	1.93913	1.93463	1.93267	1.94072
21.05	1.95047	1.92936	1.92226	1.93403
21.1	1.95717	1.93737	1.93159	1.9267
21.15	1.94987	1.9284	1.92351	1.93192
21.2	1.95036	1.92956	1.92369	1.93233
21.25	1.94978	1.92639	1.92733	1.93302
21.3	1.93931	1.93369	1.92811	1.93154
21.35	1.94177	1.92179	1.9337	1.93115
21.4	1.94349	1.91968	1.93241	1.93031
21.45	1.94314	1.92903	1.92993	1.92716
21.5	1.9387	1.92479	1.92481	1.92192
21.55	1.93867	1.92967	1.92353	1.94034
21.6	1.94666	1.93932	1.93315	1.92238
21.65	1.94994	1.9338	1.93159	1.92901
21.7	1.94538	1.93185	1.92745	1.92357
21.75	1.94067	1.92734	1.93361	1.92015
21.8	1.94549	1.93097	1.92679	1.92692
21.85	1.94198	1.94067	1.9139	1.91855
21.9	1.93705	1.9384	1.92777	1.91502
21.95	1.9394	1.94099	1.92251	1.91131
22	1.94557	1.93102	1.93922	1.92692
22.05	1.94085	1.92889	1.92568	1.9293
22.1	1.94945	1.93399	1.91984	1.9296
22.15	1.94183	1.93015	1.91996	1.92334
22.2	1.94958	1.92164	1.92434	1.93909
22.25	1.95862	1.93236	1.92339	1.93154
22.3	1.95505	1.92674	1.92036	1.93215
22.35	1.94269	1.92601	1.92193	1.94218
22.4	1.93663	1.93243	1.92951	1.92892
22.45	1.92985	1.928	1.92178	1.92697
22.5	1.9349	1.92645	1.92566	1.91849
22.55	1.93854	1.92896	1.92247	1.93143
22.6	1.93881	1.92865	1.921	1.93758
22.65	1.93756	1.93346	1.92176	1.93451
22.7	1.92847	1.92926	1.9211	1.93421
22.75	1.93723	1.93371	1.92257	1.94345
22.8	1.937	1.92658	1.93157	1.94192
22.85	1.93623	1.92912	1.92154	1.92772
22.9	1.94395	1.92546	1.92135	1.92118
22.95	1.93933		1.92226	1.9342
23	1.94283	1.94	1.92096	1.93324
23.05	1.94525	1.92623	1.92374	1.92372
23.1	1.9454	1.92606	1.92571	1.93472
23.15	1.93574	1.93126	1.91688	1.92266
23.2	1.93892	1.93284	1.92224	1.93291
23.25	1.94164	1.93475	1.92308	1.93217
23.3	1.95541	1.92753	1.91671	1.92685
23.35	1.95256	1.9337	1.92068	1.93247
23.4	1.94357	1.93407	1.93005	1.94041
23.45	1.95057	1.93141	1.94023	1.93497
23.5	1.94697	1.93249	1.9218	1.93494
23.55	1.93913	1.91889	1.92667	1.93538
23.6	1.94811	1.92505	1.94003	1.93717
23.65	1.94499	1.93226	1.92019	1.92672
23.7	1.93779	1.92848	1.92414	1.93294
23.75	1.93631	1.94053	1.91442	1.93122
23.8	1.93978	1.93527	1.92369	1.93771
23.85	1.93965	1.94404	1.92122	1.93587
23.9	1.95186	1.93868	1.92423	1.9323
23.95	1.9518	1.93567	1.92365	1.92623
24	1.93744	1.93669	1.93356	1.93141
24.05	1.93943	1.9234	1.92644	1.93246
24.1	1.94021	1.93356	1.9189	1.93142
24.15	1.94751	1.94069	1.93321	1.92558
24.2	1.94243	1.93561	1.92712	1.93334
24.25	1.94444	1.93515	1.92485	1.93027
24.3	1.93985	1.94456	1.92934	1.9277
24.35	1.93935	1.93175	1.92795	1.92565
24.4	1.9483	1.93116	1.93013	1.92917
24.45	1.94471	1.94025	1.92708	1.94354
24.5	1.94583	1.9357	1.92312	1.92952
24.55	1.94734	1.93764	1.93751	1.93365
24.6	1.94695	1.93303	1.93654	1.92775
24.65	1.93824	1.93595	1.92634	1.93024
24.7	1.95288	1.93248	1.92183	1.93078
24.75	1.95482	1.93033	1.92307	1.92995
24.8	1.94318	1.9318	1.92903	1.92399
24.85	1.95205	1.92199	1.91992	1.93538
24.9	1.95211	1.91686	1.93322	1.92617
24.95	1.95452	1.9323	1.92809	1.92357
25	1.96299	1.92992	1.92449	1.92802
25.05	1.95362	1.93181	1.92748	1.93574
25.1	1.95149	1.93425	1.92928	1.92455
25.15	1.95949	1.92424	1.92151	1.92509
25.2	1.94758	1.92669	1.92252	1.93471
25.25	1.94719	1.92558	1.92774	1.93156
25.3	1.94982	1.92336	1.92665	1.93462
25.35	1.95738	1.92665	1.91012	1.93334
25.4	1.95284	1.92695	1.92354	1.91737
25.45	1.94633	1.92196	1.91838	1.92906
25.5	1.94974	1.92648	1.93754	1.9333
25.55	1.94433	1.92485	1.93119	1.93188
25.6	1.94736	1.93084	1.9188	1.93612
25.65	1.95045	1.93037	1.92654	1.93219
25.7	1.95575	1.92747	1.91876	1.92471
25.75	1.95062	1.93114	1.91043	1.92993
25.8	1.94809	1.93274	1.92078	1.93124
25.85	1.95266	1.9347	1.9174	1.92638
25.9	1.95479	1.92309	1.92117	1.92072
25.95	1.95982	1.9195	1.91758	1.93883
26	1.94801	1.92262	1.91248	1.93408
26.05	1.94707	1.92585	1.92041	1.92754
26.1	1.95036	1.92379	1.91007	1.92826
26.15	1.95724	1.9208	1.91909	1.92502
26.2	1.95899	1.91923	1.91358	1.91947
26.25	1.94898	1.93028	1.91183	1.92276
26.3	1.94645	1.92156	1.92005	1.93182
26.35	1.95289	1.92138	1.9073	1.92709
26.4	1.95187	1.92111	1.92293	1.92711
26.45	1.94988	1.92586	1.92141	1.92874
26.5	1.96177	1.9354	1.91682	1.92672
26.55	1.95353	1.92622	1.92704	1.92903
26.6	1.95514	1.93568	1.92482	1.92755
26.65	1.94696	1.94189	1.92036	1.93068
26.7	1.95967	1.93317	1.91602	1.92448
26.75	1.94928	1.94073	1.91322	1.93625
26.8	1.95948	1.93151	1.91315	1.92576
26.85	1.94907	1.93487	1.92021	1.92621
26.9	1.9521	1.93331	1.91448	1.92803
26.95	1.94854	1.93023	1.91628	1.93207
27	1.95317	1.93274	1.91795	1.92957
27.05	1.95833	1.92749	1.92288	1.92315
27.1	1.95692	1.92446	1.92639	1.92735
27.15	1.95113	1.93268	1.9253	1.91831
27.2	1.94825	1.9349	1.91881	1.92062
27.25	1.95661	1.92673	1.92313	1.92145
27.3	1.95036	1.92376	1.9142	1.93235
27.35	1.95031	1.93241	1.91876	1.93732
27.4	1.94719	1.93335	1.92309	1.92897
27.45	1.94984	1.93102	1.92367	1.93371
27.5	1.94897	1.94073	1.91722	1.92781
27.55	1.94324	1.92655	1.92617	1.92921
27.6	1.95119	1.93416	1.92954	1.92111
27.65	1.95059	1.91913	1.92828	1.92702
27.7	1.94285	1.93304	1.92368	1.92637
27.75	1.94604	1.92109	1.91792	1.92326
27.8	1.94734	1.92776	1.91906	1.92527
27.85	1.94031	1.92329	1.92089	1.92728
27.9	1.93873	1.92095	1.92298	1.93598
27.95	1.94806	1.92426	1.92195	1.92483
28	1.9382	1.92759	1.92186	1.92379
28.05	1.93021	1.92552	1.9174	1.92252
28.1	1.94657	1.9282	1.91668	1.92814
28.15	1.93904	1.93193	1.92648	1.92979
28.2	1.94383	1.93313	1.9302	1.93267
28.25	1.94817	1.93171	1.91524	1.94094
28.3	1.94927	1.9344	1.91427	1.93816
28.35	1.94393	1.92476	1.90726	1.93045
28.4	1.94006	1.92761	1.91758	1.94795
28.45	1.93813	1.92238	1.9187	1.9363
28.5	1.94599	1.9239	1.91901	1.9337
28.55	1.94954	1.92241	1.91977	1.948
28.6	1.94303	1.91883	1.91855	1.93932
28.65	1.94972	1.93261	1.92009	1.93414
28.7	1.93663	1.93991	1.91605	1.92602
28.75	1.94503	1.94277	1.9206	1.93703
28.8	1.95388	1.93359	1.9165	1.94233
28.85	1.94714	1.91609	1.92181	1.93771
28.9	1.94216	1.93431	1.91462	1.92802
28.95	1.94689	1.92214	1.92736	1.93624
29	1.94613	1.92475	1.91977	1.92308
29.05	1.94689	1.93161	1.91642	1.93635
29.1	1.94408	1.91843	1.92248	1.92562
29.15	1.94789	1.92185	1.91953	1.94682
29.2	1.94753	1.92174	1.91969	1.91937
29.25	1.95481	1.92399	1.92342	1.92606
29.3	1.94889	1.92253	1.92201	1.93395
29.35	1.94288	1.93355	1.90926	1.92547
29.4	1.94433	1.92706	1.92295	1.93599
29.45	1.95046	1.93033	1.91718	1.92455
29.5	1.94585	1.93519	1.91909	1.92823
29.55	1.94643	1.9255	1.92357	1.92703
29.6	1.94077	1.93065	1.92085	1.93908
29.65	1.95384	1.92478	1.91714	1.93267
29.7	1.94529	1.93215	1.91918	1.92589
29.75	1.954	1.92393	1.9194	1.92338
29.8	1.95406	1.93061	1.90846	1.92817
29.85	1.95602	1.93126	1.91179	1.93798
29.9	1.94439	1.93677	1.91343	1.93024
29.95	1.94275	1.93248	1.91051	1.92847
30	1.94299	1.9354	1.9145	1.92984
30.05	1.9573	1.92786	1.91215	1.92561
30.1	1.95154	1.92415	1.91737	1.92576
30.15	1.95763	1.9321	1.91907	1.92514
30.2	1.95409	1.92786	1.92986	1.92914
30.25	1.95316	1.92329	1.92258	1.91716
30.3	1.96473	1.91598	1.91427	1.92562
30.35	1.9484	1.9215	1.91352	1.93106
30.4	1.94723	1.92418	1.9088	1.92263
30.45	1.95394	1.93733	1.9269	1.91685
30.5	1.9396	1.92566	1.92754	1.92421
30.55	1.9551	1.92234	1.9119	1.92416
30.6	1.94573	1.93083	1.91663	1.92309
30.65	1.95039	1.92294	1.91574	1.91905
30.7	1.94615	1.92877	1.91332	1.9353
30.75	1.95064	1.92224	1.91983	1.92078
30.8	1.95095	1.92857	1.92064	1.92946
30.85	1.95468	1.92927	1.93587	1.91299
30.9	1.93957	1.93056	1.91925	1.91918
30.95	1.94744	1.93882	1.91741	1.9084
31	1.94593	1.93107	1.90896	1.91658
31.05	1.94439	1.9351	1.91843	1.92742
31.1	1.94002	1.93708	1.91644	1.92857
31.15	1.94343	1.93823	1.92619	1.91844
31.2	1.94214	1.93597	1.92357	1.92194
31.25	1.94222	1.93206	1.92174	1.92032
31.3	1.9372	1.94278	1.92525	1.92804
31.35	1.93961	1.93345	1.91466	1.91912
31.4	1.94391	1.93694	1.91102	1.9266
31.45	1.94899	1.93666	1.92385	1.92834
31.5	1.94035	1.93998	1.91344	1.93038
31.55	1.94807	1.93815	1.91879	1.92826
31.6	1.94992	1.93465	1.92262	1.92439
31.65	1.95329	1.9353	1.92199	1.91301
31.7	1.94572	1.93645	1.91542	1.92565
31.75	1.94009	1.93036	1.9265	1.91133
31.8	1.9469	1.92595	1.91462	1.90527
31.85	1.94768	1.93368	1.92132	1.91774
31.9	1.96201	1.93159	1.91101	1.91633
31.95	1.94989	1.93718	1.91584	1.92269
32	1.93397	1.93068	1.91595	1.9165
32.05	1.93897	1.93068	1.92387	1.91022
32.1	1.94596	1.93754	1.91259	1.91285
32.15	1.93814	1.92618	1.92536	1.92991
32.2	1.95706	1.93177	1.92109	1.93582
32.25	1.94073	1.93393	1.91869	1.92639
32.3	1.94665	1.92677	1.90751	1.93075
32.35	1.93641	1.93015	1.90338	1.92133
32.4	1.94842	1.9232	1.9117	1.9223
32.45	1.94263	1.94418	1.90941	1.92244
32.5	1.94924	1.94489	1.9167	1.92106
32.55	1.93957	1.93435	1.9058	1.9196
32.6	1.95373	1.92401	1.91463	1.91448
32.65	1.94133	1.92065	1.91191	1.91561
32.7	1.92938	1.92784	1.8957	1.92395
32.75	1.94107	1.93234	1.90488	1.9283
32.8	1.93566	1.92189	1.90239	1.92204
32.85	1.93888	1.92335	1.90932	1.9245
32.9	1.93133	1.93335	1.90615	1.92405
32.95	1.93824	1.92726	1.91263	1.91968
33	1.93612	1.92784	1.9109	1.92115
33.05	1.92921	1.92333	1.91267	1.92176
33.1	1.93274	1.92811	1.91056	1.91819
33.15	1.92924	1.93381	1.92054	1.91064
33.2	1.93515	1.92958	1.91733	1.91266
33.25	1.93149	1.92761	1.92287	1.91399
33.3	1.93222	1.92836	1.90659	1.90782
33.35	1.93233	1.93331	1.9111	1.91446
33.4	1.94487	1.92711	1.90742	1.90678
33.45	1.93559	1.91979	1.90745	1.91067
33.5	1.9338	1.94033	1.90744	1.9204
33.55	1.93345	1.93408	1.91338	1.91077
33.6	1.93798	1.94239	1.91531	1.91467
33.65	1.92989	1.93341	1.90373	1.92153
33.7	1.93475	1.93427	1.90663	1.92787
33.75	1.9334	1.93274	1.90746	1.9254
33.8	1.92219	1.92947	1.90652	1.92306
33.85	1.93171	1.9408	1.90585	1.90877
33.9	1.92761	1.93649	1.91008	1.91006
33.95	1.93756	1.92828	1.90692	1.91332
34	1.93466	1.92255	1.91328	1.9157
34.05	1.93372	1.92139	1.90858	1.91138
34.1	1.93578	1.91587	1.9062	1.91804
34.15	1.93547	1.92764	1.90628	1.91273
34.2	1.93521	1.92293	1.90723	1.91791
34.25	1.94262	1.93846	1.9067	1.91353
34.3	1.94084	1.9243	1.90948	1.91763
34.35	1.93258	1.93499	1.9066	1.92807
34.4	1.94224	1.9359	1.90554	1.93771
34.45	1.9354	1.93416	1.9013	1.9144
34.5	1.93665	1.92102	1.91247	1.92213
34.55	1.93586	1.92488	1.90563	1.91776
34.6	1.93876	1.92814	1.9099	1.91647
34.65	1.94232	1.93032	1.91227	1.9071
34.7	1.93993	1.92853	1.91142	1.90153
34.75	1.94027	1.93002	1.90395	1.90752
34.8	1.9262	1.93376	1.91165	1.91014
34.85	1.92779	1.92689	1.90912	1.91486
34.9	1.94382	1.92873	1.90555	1.91524
34.95	1.94048	1.92938	1.91038	1.90603
35	1.93342	1.93593	1.90873	1.91098
35.05	1.94004	1.93156	1.90167	1.90985
35.1	1.93446	1.9247	1.90538	1.91999
35.15	1.9403	1.938	1.91294	1.9188
35.2	1.94404	1.93448	1.91382	1.90893
35.25	1.93829	1.93663	1.90639	1.91804
35.3	1.94687	1.93043	1.90456	1.90997
35.35	1.94397	1.92181	1.91391	1.91252
35.4	1.93251	1.93376	1.90916	1.92075
35.45	1.9326	1.94169	1.90156	1.92355
35.5	1.92331	1.93466	1.91414	1.91188
35.55	1.9315	1.92084	1.91116	1.91935
35.6	1.93535	1.9309	1.90166	1.9119
35.65	1.93532	1.92419	1.90142	1.91769
35.7	1.93335	1.92781	1.91235	1.91824
35.75	1.92977	1.92922	1.91422	1.92555
35.8	1.93858	1.93363	1.90996	1.90337
35.85	1.93582	1.93094	1.91233	1.91605
35.9	1.9307	1.92672	1.90543	1.91232
35.95	1.93763	1.93933	1.9122	1.91183
36	1.93344	1.92266	1.91098	1.91647
36.05	1.93134	1.93833	1.919	1.91372
36.1	1.93148	1.93679	1.91793	1.91237
36.15	1.94061	1.93472	1.91066	1.91388
36.2	1.94216	1.93958	1.91452	1.91104
36.25	1.93208	1.93248	1.91661	1.91109
36.3	1.93899	1.93088	1.90954	1.91947
36.35	1.92961	1.92639	1.90998	1.91242
36.4	1.92954	1.9331	1.9122	1.92291
36.45	1.92176	1.94083	1.91016	1.91793
36.5	1.92593	1.92423	1.91686	1.90834
36.55	1.93235	1.9321	1.89676	1.90994
36.6	1.93808	1.92782	1.90579	1.90509
36.65	1.94069	1.93392	1.9063	1.91802
36.7	1.93124	1.93506	1.91532	1.918
36.75	1.93142	1.93409	1.91106	1.91235
36.8	1.92991	1.92548	1.91816	1.92405
36.85	1.93289	1.92676	1.9106	1.93453
36.9	1.92793	1.91831	1.90451	1.92706
36.95	1.9374	1.91969	1.90197	1.92779
37	1.93355	1.92554	1.90983	1.93213
37.05	1.93577	1.92266	1.92247	1.92045
37.1	1.92875	1.92277	1.90924	1.91906
37.15	1.92785	1.93409	1.91157	1.91453
37.2	1.93602	1.93435	1.90594	1.91656
37.25	1.92777	1.92266	1.92277	1.91787
37.3	1.92735	1.92635	1.91265	1.9213
37.35	1.92063	1.92756	1.91178	1.91884
37.4	1.92856	1.91685	1.90385	1.9156
37.45	1.92335	1.92248	1.90819	1.9114
37.5	1.92149	1.9268	1.91557	1.91607
37.55	1.93236	1.92311	1.9067	1.91676
37.6	1.93976	1.91496	1.9062	1.91084
37.65	1.93079	1.92157	1.91358	1.92372
37.7	1.93545	1.93458	1.90601	1.9069
37.75	1.93178	1.92026	1.90326
37.8	1.9314	1.92595	1.90388	1.91
37.85	1.93177	1.92766	1.91135	1.91031
37.9	1.93313	1.92558	1.90938	1.91519
37.95	1.93461	1.92949	1.91064	1.91258
38	1.93311	1.92059	1.90806	1.91619
38.05	1.94382	1.924	1.90815	1.89695
38.1	1.93124	1.93371	1.90684	1.90851
38.15	1.93347	1.92079	1.91588	1.90842
38.2	1.93196	1.92069	1.90704	1.90628
38.25	1.92894	1.91624	1.90521	1.90977
38.3	1.93909	1.93022	1.91258	1.91238
38.35	1.92555	1.92702	1.9133	1.90488
38.4	1.93041	1.9108	1.91152	1.90585
38.45	1.92555	1.91571	1.91483	1.9093
38.5	1.93139	1.92721	1.90622	1.90418
38.55	1.9257	1.91838	1.91548	1.90144
38.6	1.93184	1.92454	1.9051	1.90816
38.65	1.93479	1.93091	1.90889	1.90397
38.7	1.93148	1.9322	1.90954	1.89903
38.75	1.92983	1.91505	1.91086	1.90544
38.8	1.93467	1.92197	1.91541	1.90076
38.85	1.93219	1.92201	1.90712	1.91142
38.9	1.93962	1.91601	1.9059	1.89323
38.95	1.94128	1.91922	1.9097	1.90946
39	1.94682	1.92991	1.91511	1.90799
39.05	1.9337	1.91296	1.9084	1.89959
39.1	1.92762	1.9138	1.90724	1.90733
39.15	1.94033	1.91872	1.90717	1.90619
39.2	1.93138	1.92112	1.9108	1.90902
39.25	1.93543	1.92316	1.92311	1.91657
39.3	1.93231	1.91779	1.91085	1.90686
39.35	1.92869	1.91939	1.91392	1.90152
39.4	1.93425	1.92163	1.90589	1.91052
39.45	1.93503	1.92685	1.90649	1.90803
39.5	1.93584	1.92264	1.91837	1.90418
39.55	1.94517	1.92184	1.91762	1.90731
39.6	1.92937	1.91928	1.9061	1.90856
39.65	1.94289	1.92979	1.92063	1.90972
39.7	1.93979	1.91933	1.91208	1.9131
39.75	1.94057	1.91933	1.91794	1.91541
39.8	1.93518	1.92525	1.91695	1.91347
39.85	1.93863	1.91774	1.9127	1.91038
39.9	1.92703	1.91278	1.90753	1.91621
39.95	1.94365	1.91355	1.91288	1.92372
40	1.9457	1.9146	1.9043	1.90919
40.05	1.93384	1.91263	1.91994	1.91417
40.1	1.93761	1.908	1.91728	1.92337
40.15	1.93768	1.91439	1.91676	1.9223
40.2	1.92642	1.91979	1.91157	1.9227
40.25	1.92846	1.90822	1.90315	1.91038
40.3	1.9354	1.9105	1.91581	1.91019
40.35	1.92965	1.91413	1.91612	1.90549
40.4	1.93157	1.90885	1.91985	1.91564
40.45	1.92831	1.92124	1.90724	1.90448
40.5	1.94345	1.91839	1.89987	1.91469
40.55	1.93184	1.92364	1.91119	1.91586
40.6	1.94299	1.92099	1.91018	1.9104
40.65	1.94703	1.9236	1.90525	1.92924
40.7	1.92795	1.93255	1.90531	1.91369
40.75	1.93189	1.92246	1.90425	1.92459
40.8	1.92962	1.9271	1.91526	1.92226
40.85	1.92672	1.93026	1.91112	1.91395
40.9	1.93218	1.9346	1.92424	1.9082
40.95	1.92763	1.92875	1.91515	1.90153
41	1.93129	1.93189	1.91283	1.91028
41.05	1.93778	1.93327	1.90705	1.91048
41.1	1.93646	1.93319	1.90682	1.9164
41.15	1.93073	1.93229	1.90903	1.91237
41.2	1.93146	1.93048	1.90673	1.92516
41.25	1.92971	1.92937	1.90028	1.91682
41.3	1.9274	1.93361	1.90947	1.90996
41.35	1.92631	1.92944	1.90335	1.92039
41.4	1.93011	1.92937	1.89946	1.90511
41.45	1.93517	1.92953	1.90532	1.91106
41.5	1.92895	1.92642	1.90244	1.91045
41.55	1.92845	1.93909	1.90877	1.91867
41.6	1.93114	1.93355	1.91679	1.92016
41.65	1.92801	1.923	1.9021	1.91899
41.7	1.9149	1.92724	1.90781	1.91331
41.75	1.93331	1.93198	1.9172	1.92214
41.8	1.92907	1.92138	1.92113	1.91819
41.85	1.92772	1.92602	1.92467	1.92192
41.9	1.94133	1.91598	1.90889	1.92794
41.95	1.93162	1.92083	1.91116	1.93388
42	1.93423	1.91705	1.90286	1.92401
42.05	1.93731	1.91892	1.91078	1.92589
42.1	1.94193	1.91427	1.91338	1.93099
42.15	1.94165	1.91824	1.91318	1.92343
42.2	1.94251	1.92712	1.90459	1.93219
42.25	1.9394	1.92728	1.90799	1.92194
42.3	1.93526	1.92314	1.91352	1.91775
42.35	1.93131	1.92763	1.91368	1.92325
42.4	1.93346	1.9171	1.91784	1.92106
42.45	1.92731	1.91788	1.91308	1.92192
42.5	1.92946	1.92549	1.91116	1.9367
42.55	1.92497	1.92092	1.9114	1.92967
42.6	1.9274	1.92538	1.91067	1.91444
42.65	1.93016	1.92257	1.91204	1.94138
42.7	1.94303	1.92478	1.91399	1.92539
42.75	1.93359	1.92034	1.91422	1.91427
42.8	1.92858	1.9256	1.90734	1.92724
42.85	1.92686	1.92326	1.90102	1.92909
42.9	1.93494	1.92247	1.91553	1.93262
42.95	1.92781	1.9232	1.91354	1.93208
43	1.92908	1.92012	1.91567	1.92509
43.05	1.9382	1.93492	1.90911	1.92301
43.1	1.92268	1.9297	1.91087	1.91135
43.15	1.94256	1.92343	1.91609	1.91996
43.2	1.93769	1.92773	1.92403	1.94103
43.25	1.94982	1.92332	1.9061	1.92134
43.3	1.93049	1.91992	1.9126	1.92589
43.35	1.93572	1.93082	1.90715	1.91841
43.4	1.94482	1.92013	1.91017	1.91592
43.45	1.93302	1.91598	1.9094	1.92693
43.5	1.93007	1.91491	1.91647	1.93815
43.55	1.93268	1.92451	1.90805	1.93405
43.6	1.94169	1.91809	1.91168	1.93183
43.65	1.93895	1.91728	1.91729	1.94431
43.7	1.93446	1.92538	1.92154	1.92098
43.75	1.93422	1.92935	1.90932	1.94417
43.8	1.94088	1.92435	1.91449	1.92256
43.85	1.93736	1.91903	1.91433	1.92389
43.9	1.92517	1.92225	1.91622	1.91903
43.95	1.92686	1.92599	1.91078	1.91739
44	1.93451	1.94051	1.91635	1.92464
44.05	1.94923	1.91921	1.91762	1.92307
44.1	1.94763	1.92966	1.91252	1.92288
44.15	1.9435	1.9229	1.90713	1.91973
44.2	1.93948	1.92249	1.91179	1.9195
44.25	1.94662	1.92162	1.92318	1.91718
44.3	1.94431	1.92651	1.91444	1.92727
44.35	1.93934	1.9186	1.91849	1.92649
44.4	1.93464	1.92356	1.92055	1.91842
44.45	1.93708	1.92471	1.91537	1.92823
44.5	1.93589	1.92311	1.92323	1.92428
44.55	1.94497	1.92038	1.92659	1.92456
44.6	1.9387	1.91291	1.91547	1.91808
44.65	1.93745	1.92691	1.91556	1.92263
44.7	1.93026	1.92051	1.92005	1.91191
44.75	1.92786	1.92372	1.917	1.9295
44.8	1.94388	1.92671	1.90578	1.92142
44.85	1.92834	1.92337	1.90231	1.93538
44.9	1.94058	1.92943	1.91828	1.91847
44.95	1.93029	1.92623	1.91397	1.92314
45	1.94417	1.93258	1.9082	1.91891
45.05	1.94146	1.93232	1.9144	1.92072
45.1	1.94065	1.92516	1.91788	1.9266
45.15	1.92594	1.93866	1.91191	1.9195
45.2	1.92859	1.93164	1.91519	1.91364
45.25	1.93203	1.93004	1.91415	1.91302
45.3	1.93589	1.93564	1.91922	1.92124
45.35	1.9322	1.93429	1.91628	1.92742
45.4	1.93617	1.94286	1.9145	1.93484
45.45	1.94098	1.95137	1.91727	1.92513
45.5	1.93384	1.93605	1.91104	1.92754
45.55	1.93534	1.93476	1.91404	1.92212
45.6	1.94894	1.93739	1.92156	1.92011
45.65	1.9446	1.92445	1.90764	1.90659
45.7	1.94786	1.93225	1.92064	1.92849
45.75	1.95745	1.93459	1.92049	1.92056
45.8	1.9422	1.92584	1.91932	1.91988
45.85	1.94517	1.92102	1.91669	1.91994
45.9	1.94339	1.92214	1.91829	1.92066
45.95	1.93797	1.92233	1.91454	1.91996
46	1.9405	1.92755	1.92281	1.91954
46.05	1.93505	1.91657	1.91598	1.92658
46.1	1.94558	1.92955	1.91447	1.91867
46.15	1.94319	1.92801	1.91447	1.92125
46.2	1.93633	1.92135	1.91313	1.926
46.25	1.93536	1.93178	1.91798	1.93438
46.3	1.93779	1.92031	1.91487	1.92343
46.35	1.93032	1.93334	1.91731	1.90867
46.4	1.93632	1.92642	1.9115	1.92259
46.45	1.94268	1.92088	1.90785	1.92225
46.5	1.92451	1.91863	1.91272	1.93627
46.55	1.93406	1.9291	1.91649	1.92258
46.6	1.93691	1.9221	1.91392	1.91999
46.65	1.93026	1.92715	1.91299	1.91691
46.7	1.92023	1.91544	1.92053	1.91652
46.75	1.93191	1.92372	1.91068	1.92631
46.8	1.93237	1.92293	1.91715	1.93105
46.85	1.93179	1.91623	1.9183	1.92227
46.9	1.93086	1.91813	1.91186	1.91776
46.95	1.93737	1.92312	1.91459	1.92089
47	1.9404	1.91879	1.91879	1.91886
47.05	1.92888	1.91866	1.91175	1.91786
47.1	1.9245	1.91486	1.91394	1.91739
47.15	1.92271	1.91872	1.91012	1.91861
47.2	1.93219	1.91844	1.90971	1.92188
47.25	1.92452	1.9157	1.91074	1.93709
47.3	1.91776	1.91893	1.91634	1.92954
47.35	1.92251	1.92664	1.90211	1.92964
47.4	1.92715	1.92812	1.91626	1.93487
47.45	1.93367	1.92663	1.91675	1.93414
47.5	1.9341	1.92892	1.91304	1.93172
47.55	1.93015	1.93171	1.91828	1.93139
47.6	1.93101	1.92257	1.91593	1.92619
47.65	1.92676	1.92543	1.91565	1.93225
47.7	1.95078	1.92265	1.92526	1.92608
47.75	1.93722	1.92748	1.91917	1.93437
47.8	1.93502	1.93263	1.9238	1.9255
47.85	1.93762	1.9268	1.91662	1.94004
47.9	1.94894	1.92867	1.92531	1.93875
47.95	1.93547	1.93499	1.91926	1.93662
48	1.93191	1.93727	1.91655	1.92661
48.05	1.93914	1.92962	1.91614	1.93344
48.1	1.93491	1.93591	1.92683	1.93314
48.15	1.94215	1.91986	1.91652	1.93637
48.2	1.94032	1.92626	1.91463	1.93957
48.25	1.93489	1.92268	1.91836	1.91989
48.3	1.93081	1.92821	1.91336	1.91931
48.35	1.93106	1.93483	1.91978	1.92728
48.4	1.92886	1.92477	1.91908	1.9262
48.45	1.9424	1.93316	1.92343	1.94607
48.5	1.94049	1.9334	1.91529	1.92612
48.55	1.94528	1.92367	1.91352	1.94722
48.6	1.94712	1.92236	1.9122	1.93919
48.65	1.93568	1.93463	1.92027	1.92685
48.7	1.92926	1.92745	1.91534	1.9253
48.75	1.92175	1.9271	1.91884	1.93348
48.8	1.91871	1.92645	1.90804	1.93909
48.85	1.92183	1.92346	1.91913	1.92802
48.9	1.92518	1.92097	1.91037	1.9313
48.95	1.9298	1.92557	1.92492	1.93618
49	1.92262	1.92273	1.91931	1.92724
49.05	1.92588	1.9265	1.90754	1.93848
49.1	1.92263	1.91567	1.92148	1.94381
49.15	1.91979	1.93047	1.91688	1.92234
49.2	1.9292	1.92958	1.92112	1.94287
49.25	1.91708	1.92719	1.91588	1.92634
49.3	1.92923	1.92701	1.91618	1.93266
49.35	1.92649	1.92724	1.91774	1.92235
49.4	1.92834	1.92275	1.91208	1.92884
49.45	1.9278	1.91328	1.91144	1.93646
49.5	1.92458	1.91943	1.91895	1.93173
49.55	1.92325	1.92153	1.92051	1.92096
49.6	1.92134	1.91565	1.92171	1.93082
49.65	1.92366	1.91414	1.91385	1.92002
49.7	1.92294	1.91597	1.91001	1.92858
49.75	1.92427	1.92679	1.9115	1.9305
49.8	1.92238	1.92716	1.91087	1.94362
49.85	1.92822	1.92655	1.91751	1.92612
49.9	1.93518	1.92505	1.91967	1.92558
49.95	1.92492	1.92722	1.91853	1.92297
50	1.93314	1.91738	1.92513	1.93877
Fig. 3d- Electrostatic repulsion (kJ/mol)
	DTX-SCS-DTX NPs	DTX-SSS-DTX NPs	DTX-SSeS-DTX NPs	DTX-STeS-DTX NPs
0	20.0655	18.267	16.9033	16.4683
0.05	20.0605	18.2491	16.9531	16.5018
0.1	20.2104	18.3435	16.9537	16.4766
0.15	20.2373	18.0863	17.0312	16.4821
0.2	20.0834	18.3531	17.0694	16.5048
0.25	20.0342	18.4567	17.0628	16.4073
0.3	20.1176	18.1307	16.9425	16.5204
0.35	19.9821	17.986	17.2313	16.6665
0.4	20.1164	18.1414	16.9116	16.7127
0.45	20.0383	18.36	16.9254	16.5452
0.5	20.1039	18.0972	17.0443	16.3433
0.55	20.0097	18.2092	17.0206	16.5801
0.6	20.203	18.3056	16.8176	16.3152
0.65	20.0874	18.2321	17.0023	16.2172
0.7	20.0972	18.1807	17.0162	16.4159
0.75	20.1061	18.1338	17.0744	16.4285
0.8	20.2064	18.1344	17.2318	16.3608
0.85	19.9297	18.0871	16.7592	16.3044
0.9	20.0816	18.0854	16.9454	16.444
0.95	20.0275	18.2903	17.0442	16.3547
1	20.1458	18.0785	16.7617	16.3423
1.05	20.137	18.1253	16.994	16.2071
1.1	19.8899	18.2331	16.9971	16.434
1.15	19.9709	18.0805	16.5597	16.2948
1.2	19.9641	18.0955	16.8739	16.3451
1.25	19.9722	18.0356	16.8018	16.2346
1.3	19.8933	18.1628	16.9575	16.145
1.35	20.0196	18.0895	16.8569	16.2337
1.4	20.0004	18.2189	16.8084	16.3782
1.45	20.1219	18.4139	16.8288	16.1582
1.5	19.9235	18.1543	16.9492	16.3045
1.55	20.0682	18.2329	16.7896	16.2195
1.6	19.9606	18.0844	16.9598	16.2274
1.65	20.1035	18.2778	16.7751	16.2854
1.7	19.8594	18.2894	16.8455	16.2946
1.75	19.9834	18.2273	16.7426	16.2962
1.8	19.9064	17.9416	16.9047	16.2252
1.85	19.9679	18.177	16.8141	16.2346
1.9	19.9984	18.1448	16.6518	16.3023
1.95	20.1831	18.3276	16.9398	16.1205
2	19.9469	18.0869	16.82	16.3922
2.05	19.9775	18.1538	16.6723	16.2473
2.1	19.869	18.2851	16.7808	16.2193
2.15	20.0742	18.235	16.6129	16.1786
2.2	20.107	18.2454	16.6081	16.0385
2.25	19.9332	18.4005	16.9193	16.2904
2.3	19.8885	18.2461	16.778	16.4117
2.35	20.0317	18.1992	16.9694	16.3404
2.4	19.9158	18.4079	16.6585	16.2427
2.45	20.0746	18.3085	16.7842	16.4309
2.5	19.8628	18.417	17.0885	16.1729
2.55	19.7334	18.2478	16.7481	16.2536
2.6	19.7838	18.2994	16.7712	16.3445
2.65	19.8376	18.2813	16.8914	16.3849
2.7	19.8932	18.447	16.5849	16.3521
2.75	19.9372	18.1233	16.9679	16.2937
2.8	20.0357	18.5237	16.8817	16.4591
2.85	19.8806	18.3022	16.8621	16.2183
2.9	20.0637	18.1488	16.7355	15.9834
2.95	19.9785	18.1939	16.8662	16.2305
3	20.2512	18.1431	16.6866	16.1246
3.05	20.1535	18.2225	16.7618	16.1015
3.1	20.0451	18.1263	16.5468	16.0077
3.15	19.9765	18.2202	16.6951	16.1101
3.2	19.992	18.218	16.9672	16.1334
3.25	20.0515	17.938	16.5399	16.1343
3.3	19.9407	18.2617	16.5511	16.306
3.35	19.715	18.1345	16.7756	16.2324
3.4	19.9265	18.1662	16.655	16.2688
3.45	19.9565	18.2939	16.8526	16.1747
3.5	20.0216	18.0029	16.7273	16.0577
3.55	19.961	18.1971	16.7375	16.125
3.6	19.9596	18.1241	16.85	16.2147
3.65	19.9644	18.0544	16.7332	16.1687
3.7	20.0237	18.1845	16.822	16.2002
3.75	19.7673	18.0423	16.5666	16.1549
3.8	19.9248	18.0848	16.5781	16.2893
3.85	19.8411	18.0419	16.5313	16.1693
3.9	20.0894	18.0283	16.579	16.2951
3.95	19.8975	18.1153	16.7167	16.2502
4	20.0896	18.1453	16.6003	16.311
4.05	19.9646	17.8717	16.6899	16.2504
4.1	20.0792	18.2422	16.4977	16.3291
4.15	20.053	18.1058	16.7263	16.1018
4.2	19.8585	18.175	16.5578	16.1917
4.25	19.9156	18.0254	16.4664	16.2949
4.3	19.8825	17.8467	16.7677	16.2715
4.35	19.8564	18.1346	16.6209	16.0645
4.4	19.9879	18.2108	16.8315	16.268
4.45	20.0824	18.0994	16.909	16.089
4.5	19.994	18.0893	16.8672	16.2095
4.55	19.9514	18.2735	16.6321	16.0179
4.6	20.2016	18.1051	16.6123	16.2928
4.65	19.9242	18.2333	16.7056	16.0361
4.7	19.9288	18.0611	16.6829	16.1405
4.75	19.8497	18.0378	16.3466	16.0634
4.8	20.0175	18.0105	16.6481	16.084
4.85	19.9423	18.0426	16.6265	15.9718
4.9	19.9941	18.0644	16.6557	16.2499
4.95	19.8856	17.9025	16.6912	15.8235
5	20.0665	18.0595	16.7433	16.0288
5.05	20.1281	18.3021	16.5447	16.4368
5.1	20.1471	18.0439	16.5066	16.18
5.15	20.0693	18.1011	16.455	16.1344
5.2	19.8745	18.1112	16.6181	16.0518
5.25	20.0948	18.1075	16.8325	16.1537
5.3	19.9944	18.1459	16.7904	16.2373
5.35	19.9485	18.3683	16.9096	16.2478
5.4	20.0394	18.0991	16.7103	16.2146
5.45	19.8923	17.9893	16.6099	16.0919
5.5	19.7489	18.1778	16.5171	16.1045
5.55	19.8397	17.9216	16.5805	15.9564
5.6	19.878	18.1438	16.8354	16.0934
5.65	19.9664	18.1801	16.827	16.3285
5.7	19.7741	18.2771	16.6989	16.2106
5.75	19.9518	18.2578	16.5724	16.2593
5.8	20.1289	18.2155	16.6266	16.3235
5.85	20.1624	18.0754	16.8138	16.1842
5.9	20.0721	17.9414	16.7459	16.2322
5.95	20.1122	18.2477	16.6598	16.313
6	20.1005	18.0755	16.7995	16.1319
6.05	19.8568	18.09	16.7792	16.1911
6.1	19.928	18.0468	16.7865	16.3875
6.15	20.0163	18.3233	16.9736	16.3242
6.2	19.9568	18.0874	16.737	16.0471
6.25	19.9712	18.1854	16.6991	16.039
6.3	19.8842	18.1335	16.8258	16.0182
6.35	20.1418	18.03	16.546	16.3093
6.4	20.179	18.2346	16.5805	16.2067
6.45	19.8776	18.2648	16.7341	16.1261
6.5	19.9144	17.9697	16.915	16.2495
6.55	19.9783	17.9671	16.7432	16.2513
6.6	20.1371	18.1762	16.567	16.136
6.65	19.9397	18.0496	16.6997	15.9627
6.7	19.934	18.3075	16.5989	16.2333
6.75	19.9384	17.7964	16.6386	16.2303
6.8	20.0703	18.2299	16.7347	16.2135
6.85	19.9836	18.059	16.7057	16.077
6.9	20.0997	17.8053	16.7246	16.0385
6.95	20.0582	18.0935	16.7016	16.2084
7	20.05	18.1644	16.7684	16.1677
7.05	20.0843	18.2191	16.7086	16.0086
7.1	19.9245	18.1537	16.5108	16.147
7.15	20.0365	18.1313	16.6172	16.1694
7.2	19.9188	18.0938	16.7937	16.1658
7.25	19.8313	17.9552	16.7413	16.0005
7.3	19.9222	18.2982	16.5368	16.0784
7.35	19.9816	18.1116	16.6451	16.1406
7.4	20.0017	17.9819	16.6955	15.9952
7.45	19.9321	17.7872	16.5197	16.0641
7.5	20.0404	18.0584	16.5721	16.119
7.55	19.8296	18.0104	16.5226	15.9758
7.6	20.0826	18.0821	16.5238	15.9336
7.65	19.9761	17.951	16.6272	16.0625
7.7	19.8851	18.069	16.6743	16.128
7.75	19.9561	18.2303	16.6725	16.2942
7.8	19.9453	18.2101	16.5583	16.0432
7.85	19.7389	18.1854	16.5488	16.2542
7.9	19.8385	18.0093	16.6732	16.2333
7.95	19.8281	17.922	16.6395	16.2293
8	19.7365	18.0129	16.6664	16.203
8.05	19.8694	18.2288	16.336	16.1871
8.1	19.8476	18.097	16.603	16.1945
8.15	19.9871	18.0208	16.6758	16.0869
8.2	19.793	18.0571	16.5439	16.1807
8.25	19.9987	17.9354	16.6095	16.2309
8.3	19.8906	17.7414	16.5184	15.9805
8.35	19.8692	18.0104	16.5751	16.3033
8.4	19.9378	18.059	16.8624	16.0957
8.45	20.113	17.8939	16.4974	16.2461
8.5	19.8715	17.98	16.7139	15.8581
8.55	19.7427	18.192	16.4368	16.2892
8.6	19.9661	17.9807	16.5627	16.3697
8.65	19.9737	17.8536	16.6353	16.2286
8.7	20.0292	18.0845	16.6546	15.9017
8.75	19.9703	18.2109	16.7817	16.4374
8.8	19.8312	18.0912	16.6413	16.2612
8.85	19.989	18.1745	16.5173	16.1513
8.9	19.9473	17.9251	16.7065	16.3829
8.95	19.9114	17.9777	16.6853	16.1721
9	19.7863	18.112	16.6821	16.3355
9.05	19.869	17.9126	16.6238	16.0853
9.1	20.1281	17.9044	16.855	16.2756
9.15	19.9677	18.0094	16.7028	16.2196
9.2	19.7942	18.171	16.7359	16.0063
9.25	19.8293	18.0086	16.9462	16.0769
9.3	19.8612	18.0738	16.7825	16.213
9.35	19.6789	17.9357	16.6119	16.1489
9.4	19.9246	17.8507	16.9075	16.1886
9.45	19.924	17.91	16.9472	16.0301
9.5	19.9569	18.2522	16.5839	16.103
9.55	19.9285	18.2215	16.5685	16.0581
9.6	19.9379	18.0984	16.711	16.1764
9.65	19.6993	18.0534	16.77	16.1504
9.7	19.8057	18.0259	16.5522	16.2026
9.75	19.7587	17.9417	16.6524	16.0831
9.8	19.9216	18.1814	16.4348	16.1257
9.85	19.6642	18.1196	16.6137	16.0058
9.9	19.7752	18.0922	16.4717	15.9995
9.95	19.7644	17.9065	16.3963	16.1688
10	19.726	17.9009	16.6289	16.2004
10.05	19.5522	18.1321	16.449	16.0601
10.1	19.747	17.97	16.6887	16.2933
10.15	19.811	18.0754	16.6031	16.1757
10.2	19.7854	17.8883	16.5727	15.9959
10.25	19.6904	18.0805	16.7497	16.0996
10.3	19.6103	18.1997	16.4487	16.1219
10.35	19.7925	18.168	16.5675	16.1942
10.4	19.6956	17.934	16.6594	16.0537
10.45	19.7505	17.8647	16.4996	16.0989
10.5	19.6678	17.9608	16.5258	16.1077
10.55	19.7989	18.1163	16.2623	15.9079
10.6	19.5814	18.1847	16.3078	16.182
10.65	19.7028	17.9116	16.4324	15.9318
10.7	19.9554	17.809	16.6053	16.3442
10.75	20.0364	18.174	16.3501	16.2178
10.8	19.7686	18.0542	16.4767	16.0522
10.85	19.8492	18.0452	16.5296	16.0267
10.9	19.8084	18.0657	16.5095	16.3145
10.95	19.7916	17.9374	16.6129	16.2126
11	19.7885	18.1408	16.6081	16.3165
11.05	19.7647	17.9765	16.5019	15.9407
11.1	19.9075	18.0743	16.5201	15.9398
11.15	19.9392	18.0989	16.1899	16.067
11.2	19.898	18.0799	16.62	16.1355
11.25	19.6443	18.0311	16.6575	16.0643
11.3	19.7197	18.2373	16.4062	16.2398
11.35	19.7139	17.9524	16.2689	16.0731
11.4	19.8004	18.079	16.3243	16.0491
11.45	19.8013	18.0603	16.4626	16.0293
11.5	19.8108	18.1284	16.4553	16.128
11.55	19.5854	17.8909	16.4876	16.0312
11.6	19.5648	18.0753	16.6929	16.0403
11.65	19.9146	17.8532	16.3975	16.1509
11.7	20.0221	18.0183	16.3863	16.0406
11.75	19.8147	18.1531	16.4311	16.1643
11.8	19.6403	17.987	16.4709	16.1402
11.85	19.6998	18.0437	16.5142	15.9657
11.9	19.8912	17.9667	16.1962	16.0257
11.95	19.8133	18.0394	16.3998	16.1218
12	19.8309	18.097	16.464	16.1628
12.05	19.7626	17.9009	16.3558	16.1727
12.1	19.8285	18.1635	16.4296	15.9941
12.15	19.8603	18.0924	16.3682	16.0929
12.2	19.6573	18.2145	16.3686	15.8607
12.25	19.8887	17.9347	16.381	16.1348
12.3	20.0161	18.0638	16.293	16.1202
12.35	19.7853	18.1878	16.4274	16.039
12.4	20.0106	18.0012	16.4672	16.3296
12.45	19.9206	18.0974	16.4981	16.2537
12.5	19.9369	18.2399	16.5345	16.2044
12.55	19.8936	18.212	16.4406	16.0737
12.6	19.9217	18.2487	16.4252	16.0412
12.65	19.9669	18.2279	16.5649	16.1086
12.7	19.7575	18.2383	16.609	16.1258
12.75	19.9018	18.2194	16.4831	16.2718
12.8	19.8982	18.2431	16.5	15.9643
12.85	19.6621	18.1023	16.524	15.9849
12.9	19.997	18.1271	16.4401	15.9936
12.95	20.023	18.2384	16.4043	16.0443
13	19.9963	17.9844	16.1694	16.0056
13.05	19.8871	18.169	16.56	16.2529
13.1	19.8578	18.1113	16.4335	16.1131
13.15	19.7068	18.106	16.3434	16.0816
13.2	19.7596	18.0299	16.6181	16.0322
13.25	19.802	18.0077	16.2827	16.1578
13.3	19.7649	18.1701	16.38	16.1238
13.35	19.9179	18.0395	16.3982	16.1285
13.4	19.9365	18.0392	16.5117	16.08
13.45	19.9209	18.1743	16.5099	16.3018
13.5	19.6778	18.2378	16.2302	15.7754
13.55	19.5852	18.0068	16.4425	16.1158
13.6	19.7542	18.0587	16.3973	16.0902
13.65	19.7166	17.9536	16.1957	15.9096
13.7	19.8788	17.8952	16.5059	15.955
13.75	19.8057	18.1137	16.3893	16.3488
13.8	19.934	18.1255	16.486	16.219
13.85	20.014	18.134	16.4471	16.3587
13.9	19.7166	18.0447	16.3389	16.0985
13.95	19.9146	17.8991	16.2845	16.1648
14	19.7307	17.9638	16.3214	16.1678
14.05	19.9086	18.0747	16.5032	16.0964
14.1	19.6561	18.1303	16.4343	16.142
14.15	19.7253	18.209	16.4151	16.2025
14.2	19.8081	18.1985	16.5298	16.135
14.25	19.7532	18.1016	16.4947	16.1314
14.3	19.791	18.2034	16.3894	16.181
14.35	19.7895	17.9116	16.4755	16.322
14.4	19.7202	18.0762	16.4931	16.118
14.45	19.6847	18.1654	16.433	16.0427
14.5	19.6023	18.0899	16.293	16.4274
14.55	19.6002	17.9659	16.2817	16.1321
14.6	19.7509	18.1666	16.374	16.1812
14.65	19.7275	18.2619	16.2217	16.1116
14.7	19.6698	18.2611	16.4675	16.226
14.75	19.8118	18.0319	16.5153	16.1023
14.8	19.8487	18.2706	16.7538	16.0922
14.85	19.7738	18.1204	16.4129	15.8284
14.9	19.6464	18.0093	16.3978	16.1294
14.95	19.6674	18.0212	16.2923	16.067
15	19.455	17.9758	16.4631	16.1269
15.05	19.7756	17.9583	16.2733	16.0649
15.1	19.7033	18.2979	16.3625	16.0114
15.15	19.7621	18.1546	16.367	16.041
15.2	19.7592	18.0908	16.6574	16.1593
15.25	19.6879	18.2042	16.3047	16.1813
15.3	19.6058	18.2176	16.5372	16.1843
15.35	19.4253	18.0791	16.3986	16.3259
15.4	19.6558	17.9811	16.4638	16.1574
15.45	19.7395	18.0863	16.4227	16.1738
15.5	19.69	17.9072	16.3031	16.0996
15.55	19.6432	18.0557	16.3839	15.86
15.6	19.7071	18.2214	16.5155	16.0823
15.65	19.7214	17.8733	16.2753	16.1949
15.7	19.6131	18.0357	16.6575	16.1574
15.75	19.7658	18.0379	16.6775	16.1486
15.8	19.6815	17.7883	16.6226	16.2088
15.85	19.566	18.1421	16.3186	16.2463
15.9	19.6222	18.1263	16.4006	16.0256
15.95	19.7012	18.078	16.5622	16.1429
16	19.6633	18.1255	16.3807	16.0769
16.05	19.7709	18.2962	16.421	16.0609
16.1	19.7258	18.1529	16.6176	16.0233
16.15	19.7028	17.9505	16.7093	16.2546
16.2	19.6212	18.0702	16.5864	16.2182
16.25	19.5994	18.0633	16.5825	16.1082
16.3	19.5385	18.125	16.3991	16.242
16.35	19.5538	18.229	16.4756	16.2185
16.4	19.7636	18.1912	16.607	16.2739
16.45	19.6412	17.9686	16.6468	16.0166
16.5	19.8064	17.921	16.4629	16
16.55	19.7009	18.2911	16.6014	16.2494
16.6	19.4878	18.0831	16.2736	15.9839
16.65	19.535	17.9071	16.362	16.1135
16.7	19.766	18.0857	16.6297	15.8799
16.75	19.9952	18.2087	16.4346	16.2033
16.8	19.7404	17.9999	16.3394	16.1407
16.85	19.6114	17.8581	16.3408	16.1574
16.9	19.5684	18.0525	16.4192	16.2191
16.95	19.6344	18.2104	16.4738	16.1636
17	19.7427	17.9799	16.3137	16.1357
17.05	19.6432	17.9399	16.447	15.9543
17.1	19.8292	18.0894	16.5442	15.759
17.15	19.4729	18.043	16.6194	15.9741
17.2	19.4981	18.1249	16.5468	16.0773
17.25	19.4688	18.0115	16.4041	16.3066
17.3	19.6155	18.214	16.5325	15.9827
17.35	19.7769	17.9994	16.3607	16.197
17.4	19.7648	18.247	16.5868	16.0835
17.45	19.7509	18.1926	16.4943	16.1835
17.5	19.5548	18.0744	16.1762	16.1091
17.55	19.6435	18.1401	16.4935	16.1485
17.6	19.6433	18.0039	16.4017	16.1163
17.65	19.7241	18.0659	16.3993	16.1541
17.7	19.6517	17.8695	16.5575	16.1709
17.75	19.8077	18.1337	16.3373	16.132
17.8	19.6504	17.9665	16.3196	16.0399
17.85	19.7791	17.9296	16.2765	16.1615
17.9	19.8062	17.8868	16.4372	16.2745
17.95	19.6874	18.1966	16.7145	16.0783
18	19.62	18.0721	16.4275	16.0557
18.05	19.8411	18.0287	16.3905	15.9021
18.1	19.6388	18.0726	16.2106	16.3069
18.15	19.7123	18.2318	16.3659	16.1887
18.2	19.6389	17.9472	16.4344	15.9487
18.25	19.6447	18.1328	16.4745	16.1847
18.3	19.7669	17.842	16.355	15.9935
18.35	19.5366	18.2398	16.2872	16.0802
18.4	19.8589	18.2336	16.4443	16.0408
18.45	19.6608	18.0643	16.4233	16.174
18.5	19.7139	18.1436	16.6004	16.0809
18.55	19.6608	17.9583	16.2981	16.1622
18.6	19.6401	18.2083	16.5631	16.0304
18.65	19.6847	18.1677	16.3619	16.1002
18.7	19.7084	18.1733	16.613	15.9911
18.75	19.8474	18.1806	16.4932	16.028
18.8	19.6235	18.0439	16.3772	16.0661
18.85	19.6667	18.1293	16.238	16.1494
18.9	19.8723	18.0332	16.4156	16.0006
18.95	19.8221	18.1445	16.2525	15.9461
19	19.7502	18.0331	16.3115	16.1224
19.05	19.7663	17.9406	16.421	16.1705
19.1	19.4872	17.9512	16.4378	16.2093
19.15	19.6351	18.049	16.4567	16.1214
19.2	19.5948	18.106	16.3836	16.0923
19.25	19.5981	18.2413	16.2513	15.9439
19.3	19.7365	18.2831	16.4786	15.9887
19.35	19.6584	18.1108	16.2214	15.9579
19.4	19.6934	18.0372	16.5483	16.067
19.45	19.6822	17.8296	16.1929	16.1376
19.5	19.7951	17.8994	16.3485	16.1925
19.55	19.5876	18.1692	16.4445	15.9926
19.6	19.8132	18.1102	16.573	16.1236
19.65	19.7127	18.1103	16.5639	16.1215
19.7	19.7182	18.2275	16.5202	15.9885
19.75	19.7247	17.9978	16.6159	16.1961
19.8	19.684	17.9425	16.4809	16.1028
19.85	19.7157	18.077	16.4722	16.1126
19.9	19.6896	18.1227	16.5255	16.0581
19.95	19.76	18.0894	16.6321	16.0322
20	19.8013	17.9881	16.5631	16.0548
20.05	19.7776	18.0544	16.5769	15.9502
20.1	19.6172	17.8732	16.4475	16.2174
20.15	19.8458	18.1167	16.4517	16.0683
20.2	19.5622	17.9312	16.5472	16.2
20.25	19.5553	17.9295	16.4255	16.1296
20.3	19.7371	18.0199	16.3858	16.1124
20.35	19.8433	17.9117	16.6404	16.1964
20.4	19.836	18.0422	16.5695	16.0807
20.45	19.6392	18.057	16.6935	16.2425
20.5	19.5914	17.983	16.4679	16.0947
20.55	19.6236	18.0249	16.4483	16.1928
20.6	19.703	18.0528	16.5002	16.3438
20.65	19.5444	18.0586	16.5095	16.1634
20.7	19.6917	18.0631	16.8186	16.1852
20.75	19.8521	18.2733	16.5834	15.8769
20.8	19.6166	17.7594	16.7792	16.0661
20.85	19.8679	18.1564	16.9639	16.1003
20.9	19.5564	18.0147	16.6066	15.931
20.95	19.7851	18.1868	16.2598	16.1374
21	19.7523	18.058	16.3575	16.0548
21.05	19.6548	18.1793	16.4602	16.0377
21.1	19.7596	18.0098	16.2688	15.9968
21.15	19.6087	18.1778	16.4103	16.0994
21.2	19.6235	18.2511	16.5293	16.1245
21.25	19.7072	18.0756	16.5792	16.1456
21.3	19.5831	17.9913	16.3927	16.17
21.35	19.6709	17.832	16.3854	16.1852
21.4	19.4534	18.0802	16.4321	15.8299
21.45	19.5615	17.7134	16.3882	15.892
21.5	19.7491	17.9225	16.5383	16.225
21.55	19.5772	17.9688	16.3285	16.1872
21.6	19.6704	18.0628	16.7895	15.9942
21.65	19.7108	17.9476	16.4747	16.2141
21.7	19.8223	18.0031	16.4969	16.2058
21.75	19.7324	18.2806	16.3426	16.1618
21.8	19.6086	18.2075	16.4211	16.1887
21.85	19.6931	18.0283	16.2448	16.126
21.9	19.694	18.1457	16.5187	16.1744
21.95	19.6132	17.9169	16.3196	16.1834
22	19.6969	18.133	16.5238	16.2142
22.05	19.544	18.0128	16.2614	16.1673
22.1	19.5572	18.1476	16.3304	16.0801
22.15	19.5809	18.1906	16.262	15.882
22.2	19.813	18.0643	16.2523	15.8623
22.25	19.4996	18.0519	16.3242	16.0834
22.3	19.6415	18.0765	16.3452	15.9898
22.35	19.865	17.9999	16.4627	16.1999
22.4	19.6274	18.1361	16.3329	16.0355
22.45	19.7528	17.9036	16.2046	16.2632
22.5	19.4422	18.2175	16.3672	16.3267
22.55	19.4427	18.183	16.1102	16.0427
22.6	19.5666	18.1045	16.4566	16.2301
22.65	19.7777	18.1987	16.4575	16.5141
22.7	19.6613	18.2009	16.261	16.2123
22.75	19.7008	18.2235	16.2673	16.0718
22.8	19.5694	18.0693	16.1983	16.1227
22.85	19.4918	18.4128	16.3571	16.043
22.9	19.6024	18.3138	16.3762	16.1347
22.95	19.7114	18.0516	16.4783	16.3625
23	19.6791	18.1615	16.209	16.1291
23.05	19.621	18.1593	16.4006	16.1185
23.1	19.5475	18.2446	16.3393	16.3083
23.15	19.3065	18.1475	16.2442	16.3368
23.2	19.8277	18.2095	16.2426	16.3679
23.25	19.7708	18.0843	16.2373	16.0555
23.3	19.708	17.8061	16.2385	16.1388
23.35	19.5289	17.9431	16.1669	16.3217
23.4	19.7779	18.2445	16.4881	16.251
23.45	19.5513	18.0491	16.2217	16.2256
23.5	19.594	18.1761	16.3242	16.3732
23.55	19.6146	18.0946	16.1972	16.2296
23.6	19.7147	18.3057	16.2092	16.2643
23.65	19.6108	18.0677	16.325	16.1924
23.7	19.618	18.1301	16.4316	16.0915
23.75	19.7045	18.1425	16.0429	15.9262
23.8	19.6555	17.9283	16.3112	16.1346
23.85	19.5925	18.3364	16.031	15.9642
23.9	19.8218	18.242	16.2693	16.1268
23.95	19.8302	18.0819	16.1293	16.2981
24	19.7139	17.9836	16.3399	16.0617
24.05	19.5851	18.012	16.2956	16.0578
24.1	19.7316	18.0646	16.412	16.1038
24.15	19.7129	18.051	16.044	16.06
24.2	19.7325	18.2909	16.3115	16.1129
24.25	19.6513	18.2865	16.4657	16.2264
24.3	19.7478	17.9031	16.1652	16.2702
24.35	19.5768	18.0957	16.2896	16.0591
24.4	19.6812	18.3351	16.4988	16.0005
24.45	19.7162	18.2429	16.287	16.2188
24.5	19.6026	18.1527	16.3077	16.0199
24.55	19.6438	18.061	16.3036	16.2359
24.6	19.8477	18.2199	16.0898	16.2189
24.65	19.7539	18.1787	16.1352	15.8886
24.7	19.6892	18.2163	16.3834	16.2448
24.75	19.9966	17.9544	16.4027	16.247
24.8	19.7171	18.1488	16.2591	16.166
24.85	19.7963	18.1939	16.3496	16.1644
24.9	19.779	18.134	16.5715	16.1141
24.95	19.5994	17.9258	16.1743	16.0601
25	19.7293	18.0049	16.2544	16.1575
25.05	19.5771	18.2147	16.2117	15.988
25.1	19.513	18.3502	16.3036	15.9229
25.15	19.7012	18.4136	16.2743	15.7895
25.2	19.695	17.9774	16.3461	16.0579
25.25	19.6513	18.1115	16.2138	16.2192
25.3	19.4126	18.2794	16.3628	16.1292
25.35	19.6959	17.9737	16.4921	15.9289
25.4	19.6363	18.2037	16.2541	16.2435
25.45	19.5017	18.0689	16.4902	16.0197
25.5	19.6606	18.0605	16.3634	16.0716
25.55	19.5708	17.8519	16.2841	16.2508
25.6	19.6384	18.2409	16.2263	15.9349
25.65	19.6804	18.023	16.268	16.1465
25.7	19.4885	18.1853	16.1556	16.1722
25.75	19.838	18.0908	16.0778	15.9354
25.8	19.6234	17.9381	16.1904	16.0993
25.85	19.5865	18.298	16.2894	16.1595
25.9	19.5028	18.0906	16.1423	16.2127
25.95	19.6503	18.1198	16.3349	16.0558
26	19.5988	18.1693	16.1729	16.0247
26.05	19.7071	18.0391	16.2484	16.0453
26.1	19.6837	18.148	16.0299	15.9304
26.15	19.6132	18.0185	16.346	16.1235
26.2	19.7713	17.8951	16.401	15.9877
26.25	19.5432	18.1107	16.1976	16.0519
26.3	19.7195	18.0383	16.3086	15.9263
26.35	19.583	18.0861	16.4849	16.0812
26.4	19.5615	18.3927	16.4642	16.046
26.45	19.5435	18.2462	16.343	16.0762
26.5	19.551	18.3719	16.297	16.0142
26.55	19.5376	18.127	16.2799	16.145
26.6	19.5833	18.272	16.2891	16.0294
26.65	19.4107	18.2612	16.1905	15.8627
26.7	19.7997	18.2437	16.2919	15.8738
26.75	19.5395	18.1087	16.2668	16.2422
26.8	19.5982	18.1503	16.3803	16.1053
26.85	19.48	18.1905	16.4336	16.1437
26.9	19.5042	18.3001	16.33	16.1192
26.95	19.7548	18.1905	16.3607	15.976
27	19.5383	18.0336	16.3703	15.8648
27.05	19.7106	18.1812	16.1967	15.9915
27.1	19.6316	17.9761	16.3986	16.2065
27.15	19.5229	17.9701	16.5257	16.0444
27.2	19.5667	18.0124	16.1577	16.0135
27.25	19.5522	18.0468	16.0898	15.8813
27.3	19.5395	18.0568	16.1773	16.2303
27.35	19.6491	17.864	16.3333	15.8447
27.4	19.5144	18.0903	16.1673	16.1608
27.45	19.5697	17.9465	16.3208	15.9975
27.5	19.6338	18.1134	16.3334	16.1308
27.55	19.6655	18.0507	16.4391	16.097
27.6	19.6392	17.9811	16.1438	16.3774
27.65	19.5277	18.0876	16.186	16.3823
27.7	19.6793	18.0433	16.6055	16.1799
27.75	19.6454	17.9963	16.2008	16.1484
27.8	19.6749	18.2505	16.2505	16.1118
27.85	19.5702	17.9453	16.0815	15.9139
27.9	19.5301	17.9341	16.3539	16.1516
27.95	19.5174	18.1431	16.3086	16.0947
28	19.6314	17.9969	16.4057	16.1701
28.05	19.6135	18.2631	16.3575	15.9796
28.1	19.5728	18.1741	16.2021	16.1772
28.15	19.6671	18.1367	16.3216	16.1993
28.2	19.511	18.018	16.2644	16.0285
28.25	19.5821	17.9481	16.4469	16.1924
28.3	19.6505	18.0371	16.3154	16.1062
28.35	19.5455	17.9809	16.3579	16.0591
28.4	19.3904	18.1033	16.2355	15.9505
28.45	19.5463	17.9447	16.4252	15.929
28.5	19.5345	17.754	16.4362	16.1945
28.55	19.7398	17.868	16.2873	16.2162
28.6	19.6955	18.0382	16.4434	16.0018
28.65	19.3621	17.9268	16.4245	16.0315
28.7	19.6609	18.1403	16.3506	16.2105
28.75	19.6629	18.178	16.2864	16.0177
28.8	19.4866	18.2523	16.4833	16.3115
28.85	19.6507	18.113	16.2303	16.2676
28.9	19.7365	18.182	16.2522	16.0644
28.95	19.7055	17.9563	16.2922	16.3193
29	19.8275	18.0331	16.2464	16.1581
29.05	19.703	18.1005	16.3328	15.9133
29.1	19.6605	17.9931	16.3944	16.0118
29.15	19.6332	17.9899	16.1725	16.1203
29.2	19.602	18.1293	16.19	16.1746
29.25	19.5628	18.0868	16.117	16.0555
29.3	19.6878	18.0008	16.2748	16.2485
29.35	19.7398	17.9598	16.4924	16.1585
29.4	19.6777	17.9829	16.3038	16.1075
29.45	19.6612	18.0367	16.4565	16.1678
29.5	19.4666	18.1608	16.1701	16.2502
29.55	19.5875	18.0914	16.2292	16.1166
29.6	19.5401	18.1355	16.4779	16.13
29.65	19.7346	17.8897	16.2917	16.1051
29.7	19.6111	18.0505	16.2636	16.0812
29.75	19.8355	17.93	16.1971	16.0854
29.8	19.6238	17.9774	16.2328	16.2219
29.85	19.6628	18.1914	16.1294	16.2346
29.9	19.5744	18.1051	16.0262	16.1055
29.95	19.5587	18.1385	16.2638	16.1658
30	19.5895	18.0817	16.3786	16.1363
30.05	19.8612	17.9635	16.2583	16.1784
30.1	19.6399	17.8453	16.2824	16.1866
30.15	19.6235	18.0373	15.9517	16.253
30.2	19.7885	18.0631	16.2453	15.882
30.25	19.5957	17.9485	15.9796	16.0893
30.3	19.5831	17.9876	16.3182	15.9463
30.35	19.6512	17.9308	16.271	16.1246
30.4	19.6519	17.9559	16.373	16.1202
30.45	19.6771	18.0029	16.4959	15.8722
30.5	19.5849	17.7385	16.0884	15.9275
30.55	19.5911	17.6741	16.1261	16.2044
30.6	19.644	18.2801	16.3128	16.3302
30.65	19.4639	18.1418	16.2585	15.9983
30.7	19.633	18.0317	16.3607	16.3287
30.75	19.609	17.8484	16.4601	16.0874
30.8	19.5275	18.2076	16.2202	16.0035
30.85	19.6503	17.9385	16.4229	15.9192
30.9	19.578	18.0407	16.4926	16.143
30.95	19.3926	18.1857	16.2731	15.9357
31	19.6762	17.9488	16.4991	16.1372
31.05	19.694	17.7131	16.1668	15.978
31.1	19.6381	17.9924	16.295	16.2131
31.15	19.5649	17.8725	16.2616	16.2339
31.2	19.5579	18.0462	16.2526	15.9778
31.25	19.5208	18.0011	16.229	16.301
31.3	19.6485	17.9324	16.1023	16.1344
31.35	19.5993	17.6794	16.3086	16.2237
31.4	19.6804	18.0153	16.2569	16.0831
31.45	19.6885	18.0462	16.3419	16.1253
31.5	19.6285	17.8352	16.205	16.0181
31.55	19.5246	17.9702	16.3487	16.0865
31.6	19.5848	18.0473	16.4619	16.1177
31.65	19.6059	17.8941	16.2307	15.9591
31.7	19.5524	18.0217	16.403	15.9898
31.75	19.6648	17.8994	16.2612	16.057
31.8	19.7166	17.835	16.3649	15.9464
31.85	19.6126	17.9145	16.7801	16.2143
31.9	19.6876	17.8024	16.1658	16.1631
31.95	19.6977	18.2081	16.3157	15.9618
32	19.8538	18.0252	16.5376	16.1723
32.05	19.735	18.0786	16.1737	16.2536
32.1	19.8317	18.0549	16.2846	16.1021
32.15	19.7029	18.106	16.3163	16.0018
32.2	19.6531	18.0784	16.3067	16.1746
32.25	19.8688	17.9818	16.1945	16.2002
32.3	19.8378	18.059	16.2786	16.2932
32.35	19.7581	17.9595	16.4282	16.1127
32.4	19.8628	17.8941	16.1643	16.2405
32.45	19.7655	18.1885	16.2837	16.2402
32.5	19.6446	18.0543	16.2649	16.1997
32.55	19.6388	18.1033	16.1847	16.1812
32.6	19.7471	18.044	16.0838	15.9883
32.65	19.7261	18.0461	16.291	16.0645
32.7	19.8124	17.8697	16.2702	16.1763
32.75	19.8656	17.8065	16.2304	15.9679
32.8	19.9061	18.1167	16.2971	16.0478
32.85	19.8377	18.0892	16.2092	16.2199
32.9	19.4823	17.9468	16.4317	16.2355
32.95	19.5535	18.1065	16.3578	16.1676
33	19.6629	18.0858	16.3731	16.2832
33.05	19.7385	17.919	16.484	16.2449
33.1	19.7213	18.153	16.2622	16.0997
33.15	19.7308	17.9504	16.3009	16.1099
33.2	19.8173	18.0366	16.2878	16.2141
33.25	19.8491	18.0899	16.2961	16.2345
33.3	19.5649	18.1246	16.3003	16.2034
33.35	19.756	17.9559	16.5063	15.9725
33.4	19.9931	18.0088	16.1594	16.2969
33.45	19.7003	17.9024	15.872	16.0804
33.5	19.5854	17.9896	16.1959	16.0793
33.55	19.6426	17.9981	16.4242	16.3663
33.6	19.6488	17.952	16.0027	16.1661
33.65	19.8806	17.9836	16.2997	16.1121
33.7	19.6494	17.8352	16.1543	16.1052
33.75	19.6844	17.8597	16.2632	16.1801
33.8	19.661	17.9257	16.315	16.1277
33.85	19.6172	18.29	16.5111	16.0882
33.9	19.5974	18.0365	16.2979	16.0616
33.95	19.6918	17.9921	16.2437	16.1831
34	19.818	18.1076	16.4088	16.1109
34.05	19.7486	18.0545	16.5267	15.9324
34.1	19.69	17.9092	16.363	16.2837
34.15	19.4032	17.9968	16.4324	16.2592
34.2	19.723	17.8746	16.4318	16.1219
34.25	19.5917	18.0475	16.3541	16.4155
34.3	19.674	18.1624	16.3347	16.1613
34.35	19.5621	18.0853	16.3206	16.1316
34.4	19.7329	17.9173	16.3008	16.2025
34.45	19.674	18.0749	16.4298	16.1238
34.5	19.7147	18.2055	16.2555	16.1264
34.55	19.6044	18.2177	16.2487	16.3876
34.6	19.627	17.9354	16.3669	16.1612
34.65	19.8019	17.9529	16.4672	16.0943
34.7	19.7298	18.1989	16.2003	16.3555
34.75	19.6227	18.1455	16.3545	16.1993
34.8	19.5851	17.9226	16.2858	16.2501
34.85	19.7259	18.0034	16.3603	16.1218
34.9	19.6136	18.2327	16.33	16.3821
34.95	19.6526	18.039	16.1874	16.0707
35	19.5679	17.8308	16.1898	16.0441
35.05	19.7847	17.8675	16.2732	16.1264
35.1	19.444	18.12	16.0953	16.2029
35.15	19.6738	17.804	16.2801	15.9838
35.2	19.5124	18.0514	16.0852	16.165
35.25	19.6174	17.8292	16.2102	16.0625
35.3	19.6657	17.9291	16.2535	16.0441
35.35	19.5053	18.1256	16.2111	16.306
35.4	19.6074	18.0353	16.2933	16.1915
35.45	19.5355	18.0196	16.2981	16.1884
35.5	19.8322	17.9156	16.2416	16.3095
35.55	19.7782	17.8294	16.4048	16.0566
35.6	19.7275	17.925	16.438	16.2548
35.65	19.5802	17.8991	16.4143	16.1386
35.7	19.5502	17.839	16.4781	16.1627
35.75	19.5553	17.8803	16.2131	16.1993
35.8	19.5589	17.951	16.5184	16.1362
35.85	19.6127	18.0728	16.3689	16.1114
35.9	19.7832	17.8109	16.3324	16.2846
35.95	19.4467	18.1285	16.2261	16.1931
36	19.7723	17.9907	16.3833	15.8208
36.05	19.4239	17.9539	16.2859	16.0966
36.1	19.4813	17.9475	16.4868	16.3891
36.15	19.5554	17.8743	16.024	16.2185
36.2	19.6825	18.0193	16.194	16.4642
36.25	19.5827	17.8497	16.3772	16.085
36.3	19.5765	17.9793	16.276	16.3021
36.35	19.6142	17.9105	16.3119	16.1189
36.4	19.7545	17.9132	16.2733	16.1625
36.45	19.4505	17.9161	16.183	16.2275
36.5	19.6209	17.7946	16.3386	15.9912
36.55	19.4952	17.8908	16.142	16.0686
36.6	19.6823	17.9987	16.3612	16.0957
36.65	19.6079	18.0708	16.3708	16.3249
36.7	19.4462	17.9692	16.4191	16.2217
36.75	19.6811	18.0331	16.0074	16.1925
36.8	19.4845	17.9646	16.2017	16.12
36.85	19.6936	17.9944	16.2171	16.2133
36.9	19.5671	18.0113	16.2105	16.1727
36.95	19.6357	17.9331	16.3153	16.1604
37	19.7342	18.1091	16.0422	16.0338
37.05	19.6829	18.0165	16.3593	16.1663
37.1	19.7014	18.1797	16.2383	16.105
37.15	19.6129	17.971	16.3916	16.0379
37.2	19.8132	17.8569	16.1927	16.179
37.25	19.6442	18.0542	16.2511	15.9971
37.3	19.5416	18.0928	16.4043	16.1975
37.35	19.5305	18.1252	16.2707	16.1882
37.4	19.627	17.955	16.035	16.1278
37.45	19.5491	18.1223	16.3798	16.3972
37.5	19.6627	17.8401	16.1074	16.0478
37.55	19.6242	17.951	16.3583	16.0346
37.6	19.5254	17.9187	16.3401	16.1075
37.65	19.6067	17.9166	16.3012	16.0856
37.7	19.6524	17.9624	16.198	16.3392
37.75	19.4514	17.9403	16.1076	16.2884
37.8	19.6001	17.9798	16.3853	16.2679
37.85	19.3771	17.9265	16.1952	16.2838
37.9	19.6517	17.9781	16.3945	16.218
37.95	19.6581	18.0389	16.4014	16.2168
38	19.6119	18.1713	16.3076	16.0551
38.05	19.7377	18.0016	16.1193	15.9771
38.1	19.3892	17.8939	16.3334	15.9419
38.15	19.5431	18.1346	16.4336	15.8754
38.2	19.801	18.2544	16.43	16.1739
38.25	19.6759	18.1439	16.2158	16.173
38.3	19.7402	17.8231	16.4717	16.0831
38.35	19.6837	17.949	16.3456	16.2754
38.4	19.6424	18.052	16.2781	16.1091
38.45	19.6273	18.1066	16.3171	16.2487
38.5	19.843	18.15	16.3557	16.0637
38.55	19.6043	18.0568	16.2011	16.2442
38.6	19.59	17.8898	16.2126	16.1209
38.65	19.7491	17.9735	16.3319	16.469
38.7	19.5188	17.8978	16.303	16.3155
38.75	19.7318	18.0695	16.3541	16.1394
38.8	19.8383	18.1065	16.2695	16.2802
38.85	19.6933	18.0703	16.088	16.164
38.9	19.7414	18.1648	16.2823	16.0396
38.95	19.6645	18.1204	16.3973	16.1533
39	19.6305	17.9895	16.0932	15.8758
39.05	19.7478	18.089	16.4655	16.2018
39.1	19.4018	17.9357	16.3889	16.2259
39.15	19.6773	18.0048	16.3449	16.1752
39.2	19.7687	18.1067	16.299	16.1737
39.25	19.8245	18.0663	16.3062	16.3444
39.3	19.6282	18.2057	16.1902	16.1221
39.35	19.6534	17.9234	16.393	16.0741
39.4	19.7869	17.7508	16.1568	16.1426
39.45	19.5383	18.1643	16.5317	16.0161
39.5	19.6195	18.2173	16.4673	16.1114
39.55	19.6562	17.8983	16.3305	16.1434
39.6	19.5591	18.0072	16.3439	15.97
39.65	19.6182	18.1323	16.3335	16.2476
39.7	19.5673	18.1592	16.2371	16.0177
39.75	19.7916	18.1333	16.5237	16.0155
39.8	19.5021	18.0285	16.1493	16.23
39.85	19.522	18.305	16.3336	16.0483
39.9	19.6138	18.0703	16.2588	16.3213
39.95	19.7001	18.0398	16.3393	16.1215
40	19.5383	17.907	16.2272	16.2651
40.05	19.6782	18.2172	16.4041	15.961
40.1	19.4445	17.9672	16.1091	16.0086
40.15	19.4268	17.8941	16.3197	15.889
40.2	19.6393	18.2606	16.1307	16.0159
40.25	19.4376	18.3391	16.3739	16.294
40.3	19.5877	17.917	16.2769	16.1855
40.35	19.6835	17.9194	16.1844	16.2748
40.4	19.5511	17.9303	16.2223	16.2556
40.45	19.6242	18.2315	16.3161	16.0466
40.5	19.6254	18.038	16.3072	16.1767
40.55	19.6605	18.0447	16.1789	16.1094
40.6	19.6354	17.9991	16.1835	16.0074
40.65	19.6552	18.0785	16.354	15.989
40.7	19.5049	18.034	16.1971	16.0563
40.75	19.537	17.8327	16.1328	16.2337
40.8	19.3197	17.8446	16.4247	16.2728
40.85	19.4195	17.8816	16.1115	16.2364
40.9	19.593	18.0189	16.162	16.3865
40.95	19.2849	17.9358	16.1473	16.3958
41	19.6104	17.8307	16.4137	16.1784
41.05	19.6783	17.9383	16.4877	16.1555
41.1	19.6837	17.8987	16.2898	16.2022
41.15	19.5388	17.8659	16.3144	16.1795
41.2	19.7019	17.8567	16.1933	16.1032
41.25	19.7147	17.7781	16.314	15.8167
41.3	19.4381	17.9677	16.3794	16.0175
41.35	19.5444	17.8842	16.3737	16.3078
41.4	19.4457	17.8831	16.2981	16.165
41.45	19.5165	17.684	16.4643	16.1597
41.5	19.6439	17.8491	16.3303	16.382
41.55	19.641	17.8847	16.4125	16.1215
41.6	19.4979	17.764	16.2064	16.1757
41.65	19.6477	17.7541	16.2198	16.0364
41.7	19.6349	17.9393	16.2403	15.8605
41.75	19.4605	18.0688	16.3792	15.9881
41.8	19.5158	17.9974	16.4728	16.0793
41.85	19.5386	17.8116	16.2096	16.0942
41.9	19.7148	17.7365	16.2535	16.2946
41.95	19.6552	17.9113	16.3746	16.2707
42	19.7062	17.6963	16.3087	16.1369
42.05	19.5736	17.7248	16.1276	16.1724
42.1	19.6861	17.6029	16.1797	16.1949
42.15	19.6245	17.6785	16.4291	16.0309
42.2	19.7691	17.7975	16.2675	16.0662
42.25	19.4624	17.7647	16.4594	16.1167
42.3	19.3642	17.8165	16.2969	15.9917
42.35	19.5469	17.968	16.4179	16.1168
42.4	19.4024	17.7345	16.4996	16.0813
42.45	19.6185	17.9921	16.3464	16.0735
42.5	19.5815	18.0682	16.3054	16.1301
42.55	19.5769	17.9743	16.4128	15.9526
42.6	19.6712	17.9176	16.3358	16.0244
42.65	19.4182	18.0172	16.3723	15.9342
42.7	19.6184	17.6625	16.3819	15.8289
42.75	19.4215	18.0476	16.4174	16.142
42.8	19.5252	17.9683	16.3674	16.0935
42.85	19.5291	18.0263	16.3884	15.9704
42.9	19.7486	18.0837	16.3473	16.0285
42.95	19.565	17.7066	16.3342	16.0276
43	19.8012	17.9461	16.3493	16.0914
43.05	19.5228	17.9648	16.385	16.0438
43.1	19.5682	17.8748	16.507	16.1387
43.15	19.5023	17.739	16.2427	15.9318
43.2	19.5171	17.7592	16.5713	16.2042
43.25	19.6621	18.005	16.4249	15.9097
43.3	19.4925	17.9	16.338	16.1935
43.35	19.4024	17.7934	16.3541	15.8484
43.4	19.6332	17.9619	16.1335	16.0919
43.45	19.4092	17.9056	16.4639	16.1488
43.5	19.661	17.8296	16.2329	16.2128
43.55	19.5205	18.0527	16.4362	15.9327
43.6	19.5479	18.0242	16.3882	16.1307
43.65	19.5268	17.9778	16.477	16.1036
43.7	19.2829	18.1114	16.3712	16.018
43.75	19.6593	17.8513	16.4425	16.0379
43.8	19.6065	18.0139	16.3201	15.9243
43.85	19.8223	17.8748	16.3646	16.0285
43.9	19.5293	17.8258	16.3961	15.9575
43.95	19.659	17.9265	16.546	16.4544
44	19.645	17.7696	16.2182	16.0976
44.05	19.6158	17.929	16.1847	16.3264
44.1	19.6827	17.7935	16.4745	16.3497
44.15	19.6419	17.9122	16.2266	16.0664
44.2	19.5914	17.8636	16.2728	15.9383
44.25	19.5878	17.9793	16.3202	16.0682
44.3	19.7143	17.6859	16.2733	16.0917
44.35	19.6679	18.0517	16.2021	16.0871
44.4	19.7335	17.7821	16.3467	15.9323
44.45	19.5456	18.0253	16.3637	16.1986
44.5	19.7118	17.7471	16.2659	16.1788
44.55	19.4698	17.8127	16.3554	16.0378
44.6	19.6217	17.9505	16.4094	15.8845
44.65	19.633	17.9305	16.4548	15.971
44.7	19.5352	18.032	16.2551	15.9848
44.75	19.6743	17.9778	16.2487	16.004
44.8	19.6391	17.7031	16.3725	16.2304
44.85	19.6247	18.1146	16.4368	16.0413
44.9	19.4685	17.8731	16.1964	15.979
44.95	19.6862	17.9116	16.2347	15.8873
45	19.4626	17.792	16.2214	16.0565
45.05	19.5042	17.763	16.3865	16.0192
45.1	19.7069	17.828	16.4203	16.0162
45.15	19.397	17.899	16.3742	16.1309
45.2	19.5507	17.6035	16.2559	16.0337
45.25	19.5413	17.9849	16.2719	16.0762
45.3	19.6046	17.8672	16.2458	16.2527
45.35	19.4948	18.0526	16.3535	16.1454
45.4	19.678	18.1292	16.2231	16.2831
45.45	19.6471	17.8849	16.2584	16.0568
45.5	19.5823	17.7314	16.3308	16.2051
45.55	19.6319	18.0514	16.3041	16.0347
45.6	19.5113	18.0123	16.3135	16.0456
45.65	19.6083	17.9977	16.2663	15.95
45.7	19.7611	18.0931	16.2363	16.2137
45.75	19.673	17.9244	16.3044	16.1642
45.8	19.6059	17.8388	16.1721	16.1653
45.85	19.5579	17.9028	16.1855	16.1279
45.9	19.5213	17.8412	16.2754	15.9494
45.95	19.5609	17.735	16.109	16.0923
46	19.7377	17.9676	16.4873	16.1932
46.05	19.7974	17.8486	16.313	15.8605
46.1	19.655	18.0131	16.5886	15.8688
46.15	19.631	18.1509	16.2852	16.0328
46.2	19.5145	17.9114	16.373	15.8139
46.25	19.7227	18.0272	16.3605	16.1346
46.3	19.6536	17.7606	16.2365	16.0082
46.35	19.6	17.9044	16.1669	16.2702
46.4	19.7232	17.9046	16.5177	16.1593
46.45	19.598	17.9088	16.1757	16.086
46.5	19.5182	17.8884	16.4569	15.9951
46.55	19.7427	17.911	16.3404	16.0167
46.6	19.711	18	16.2252	15.9546
46.65	19.7263	17.9718	16.3561	15.8625
46.7	19.7267	17.9454	16.3973	16.0066
46.75	19.5754	17.8814	16.3214	16.3626
46.8	19.5479	17.9815	16.2889	16.0303
46.85	19.7022	17.8091	16.2465	16.1685
46.9	19.7147	18.0678	16.4132	16.1489
46.95	19.5617	17.8477	16.275	15.9783
47	19.5315	17.9628	16.3849	16.0726
47.05	19.6901	17.7819	16.4664	16.1172
47.1	19.5923	17.8959	16.3461	15.8916
47.15	19.3118	18.1704	16.3217	16.2218
47.2	19.6055	17.9594	16.1897	16.2095
47.25	19.8248	17.8488	16.3954	16.0501
47.3	19.5362	18.013	16.2917	16.0948
47.35	19.3995	17.9952	16.2018	16.1907
47.4	19.6854	18.0803	16.137	16.0135
47.45	19.3934	17.9364	16.2592	16.0077
47.5	19.441	17.8897	16.2463	16.1255
47.55	19.3768	17.8905	16.1305	16.0183
47.6	19.5576	17.9754	16.1974	16.1761
47.65	19.6387	17.8025	16.1545	16.0172
47.7	19.4063	18.1588	16.3395	16.1303
47.75	19.736	17.9239	16.3157	15.8605
47.8	19.5795	17.8717	16.2749	15.9879
47.85	19.5737	18.1057	16.4416	16.0931
47.9	19.6364	17.8468	16.2412	16.1562
47.95	19.5725	17.9001	16.2091	16.0827
48	19.5078	18.0304	16.2054	16.1455
48.05	19.7749	17.9463	16.4042	16.1127
48.1	19.5156	18.1841	16.1067	16.0781
48.15	19.5986	17.8906	16.2047	16.1934
48.2	19.6589	17.8386	16.2347	15.969
48.25	19.6064	18.0504	16.3264	15.9084
48.3	19.6067	18.0998	16.2688	16.1048
48.35	19.7405	17.8234	16.3049	16.22
48.4	19.5354	17.9005	16.31	16.0073
48.45	19.6159	17.7729	16.2841	16.1359
48.5	19.7184	17.9386	16.508	15.9933
48.55	19.4923	17.7933	16.3535	15.9981
48.6	19.7599	17.7854	16.1509	16.3265
48.65	19.7676	18.0833	16.2768	16.0404
48.7	19.6592	17.8757	16.1822	16.022
48.75	19.7463	18.0121	16.3389	16.0041
48.8	19.4026	18.0748	16.1645	16.0682
48.85	19.4923	18.1643	16.3533	16.2313
48.9	19.7324	17.8833	16.2491	16.0693
48.95	19.5627	18.0514	16.2137	15.9765
49	19.7381	17.9146	16.4793	15.9697
49.05	19.6557	18.022	16.3915	15.9981
49.1	19.5779	17.9719	16.2692	15.8464
49.15	19.3692	18.0328	16.4794	16.173
49.2	19.7074	17.9687	16.2427	16.0112
49.25	19.5944	17.9035	16.3102	16.2362
49.3	19.6427	18.0843	16.4091	16.1156
49.35	19.5469	18.2071	16.3189	16.1625
49.4	19.6046	17.9722	16.2965	16.0667
49.45	19.5839	18.1808	16.1953	15.9153
49.5	19.4749	18.1203	16.2505	16.1939
49.55	19.5627	17.9555	16.2342	16.1126
49.6	19.6182	18.0349	16.2571	16.0903
49.65	19.4747	18.0095	16.3835	16.2491
49.7	19.6411	18.2592	16.5139	16.0412
[truncated: 6 more rows]

## Sheet: Figure 4
Fig. 4a-Release rate (%)-1mM H2O2
Time(h)	DTX-SCS-DTX NPs				DTX-SSS-DTX NPs				DTX-SSeS-DTX NPs				DTX-STeS-DTX NPs
0	0	0	0		0	0	0		0	0	0		0	0	0
1	0	0	0		0	0	0		0	0.581872	0.344373		0	1.38258	0.795621
2	0.53581	1.00428	1.53187		0	0.512319	0.444462		0.213612	0.712496	0.620889		1.14994	1.77445	1.55562
4	1.08586	2.61927	2.32749		1.14638	1.39446	1.29097		1.15529	1.5149	1.17053		1.69466	3.22998	2.82624
6	2.04178	3.58623	3.98998		2.61853	2.15106	1.90338		2.55801	2.24606	1.58615		2.809	6.09015	4.76863
8	2.99057	4.30212	5.53542		3.22554	2.10186	3.27579		3.66879	3.12311	2.98739		3.73999	6.76702	5.90863
12	2.94073	5.80345	6.02907		4.05329	4.8331	4.00185		3.95894	4.66007	4.24784		6.07015	8.68567	8.73147
24	5.49873	9.06906	6.90952		6.06658	8.54487	7.73737		5.80491	8.19201	7.0622		11.8181	13.8258	13.1269
Fig. 4b-Release rate (%)-10mM H2O2
Time(h)	DTX-SCS-DTX				DTX-SSS-DTX				DTX-SSeS-DTX				DTX-STeS-DTX
0	0	0	0		0	0	0		0	0	0		0	0	0
2	9.70168	9.61527	8.40895		9.18615	8.67081	6.94055		6.86564	8.02065	5.95632		18.0436	17.8708	18.2323
4	21.4351	22.2939	22.525		20.3003	19.2502	17.1079		15.466	16.1626	15.2219		29.7258	29.613	28.1439
6	29.4595	28.4807	28.1104		28.3779	28.1622	24.8964		23.6125	27.1465	23.4448		36.7944	36.999	37.5246
8	32.4736	33.2813	33.6252		34.4541	34.8765	32.1186		28.3584	31.3366	29.0745		39.8543	40.3869	40.4769
Fig. 4c-Release rate (%)-50mM H2O2
Time(h)	DTX-SCS-DTX				DTX-SSS-DTX				DTX-SSeS-DTX				DTX-STeS-DTX
0	0	0	0		0	0	0		0	0	0		0	0	0
1	14.6778	15.8988	15.5741		11.901	12.1095	10.6098		12.6241	11.7948	10.8357		31.8855	30.5004	27.5747
2	31.4922	34.1659	32.1423		26.9396	32.1842	29.066		37.578	41.7998	38.0439		53.1932	48.1131	48.3625
4	50.5613	42.9731	41.7412		52.5929	44.5932	45.2761		62.8084	53.7268	51.1693		61.2839	58.4567	59.4677
Fig. 4d-Release rate (%)-0.01mM DTT
Time(h)	DTX-SCS-DTX NPs				DTX-SSS-DTX NPs				DTX-SSeS-DTX NPs				DTX-STeS-DTX NPs
0	0	0	0		0	0	0		0	0	0		0	0	0
1	0.238309	0.211196	0.244017		0.216639	0.239776	0.215938		0.335546	0.28826	0.375557		0.46443	0.437542	0.355248
2	0.363885	0.36888	0.316794		0.47885	0.467632	0.445197		0.641993	0.767481	0.651995		0.781383	0.831085	0.813974
4	0.527277	0.67069	0.565806		0.586819	0.622575	0.686375		1.22761	0.907519	0.951167		1.40796	1.34766	1.39085
6	0.993192	1.03101	1.15373		1.14559	1.34541	1.10703		1.80504	1.8896	1.60862		2.28141	2.32133	2.48103
8	1.15088	1.26789	1.00532		1.5326	1.38046	1.28862		2.03783	1.98872	1.94144		2.8208	2.63992	2.99028
12	1.62535	1.70955	1.71668		2.08927	1.76466	1.83407		2.77166	3.24179	2.56979		3.92076	3.75373	3.8124
24	2.01207	2.3781	2.46657		3.01753	2.95443	3.46483		4.35573	5.33509	4.51668		3.83521	5.76871	6.07018
Fig. 4e-Release rate (%)-0.1mM DTT
Time(h)	DTX-SCS-DTX NPs				DTX-SSS-DTX NPs				DTX-SSeS-DTX NPs				DTX-STeS-DTX NPs
0	0	0	0		0	0	0		0	0	0		0	0	0
1	0.062145	0.04398	0.071706		0.059059	0.126238	0.038388		0.187655	0.221337	0.246358		0.325189	0.476209	0.305347
2	0.238063	0.115685	0.11951		0.335897	0.318918	0.284959		1.24911	1.43388	1.48488		2.53096	2.26971	2.76466
4	0.421631	0.316462	0.610934		1.5407	1.75036	1.20554		2.26918	2.3837	2.84755		4.06321	4.06872	4.93075
6	0.791633	0.886285	1.3519		2.22061	2.0331	2.12907		2.93801	2.6291	3.56834		4.92744	4.16573	5.03657
8	1.20657	1.26011	1.30505		2.63181	2.78758	2.92932		3.95038	3.86377	4.34398		5.64396	4.78083	8.38988
12	1.58518	2.64738	2.69232		2.35645	3.17736	3.59594		3.48654	4.35553	4.98008		6.91055	6.25135	8.58499
24	2.49823	3.80615	3.7048		3.07549	3.35233	3.64393		4.78088	4.0418	4.75586		8.90137	9.04136	9.03144
Fig. 4f-Release rate (%)-1mM DTT
Time(h)	DTX-SCS-DTX NPs				DTX-SSS-DTX NPs				DTX-SSeS-DTX NPs				DTX-STeS-DTX NPs
0	0	0	0		0	0	0		0	0	0		0	0	0
1	0.346731	0.376019	0.283431		0.80296	0.511874	0.652467		0.157704	0.099848	0.116645		0.127458	0.129637	0.122011
2	0.375074	0.458214	0.560249		1.79899	1.42473	1.39701		5.28679	4.8031	5.33472		5.62415	4.43344	5.26395
4	1.17718	1.05625	0.92871		3.81777	3.69698	3.96727		12.0116	11.7708	11.6281		10.5867	11.6953	11.3136
6	1.17624	1.19986	1.15734		4.32271	4.10787	4.16331		18.1187	18.1285	18.1459		18.6305	18.5046	18.3497
8	3.97938	3.37189	2.05866		8.36919	7.07812	7.54742		21.2256	22.0089	21.9522		24.5692	25.1524	25.3857
12	3.37661	4.08991	3.86033		8.83949	8.31276	8.888		24.6942	24.6855	26.2204		36.438	35.0793	34.191
24	5.24064	5.68563	6.05598		15.0513	13.7256	13.686		33.9453	34.1196	34.4856		44.8757	45.596	43.9024

## Sheet: Figure 5
Fig. 5a-IC50 values-4T1
4T1	IC50
Taxotere	1.894	2.441	2
DTX-STeS-DTX NPs	10.18	9.38	11
DTX-SSeS-DTX NPs	14.32	15.32	17
DTX-SSS-DTX NPs	31.98	27.33	29
DTX-SCS-DTX NPs	76.44	82.71	76
Fig. 5b-IC50 values-B16F10
B16F10	IC50
Taxotere	2.616	2.414	1.8
DTX-STeS-DTX NPs	6.994	7.078	6.423
DTX-SSeS-DTX NPs	11.66	10.25	10.5
DTX-SSS-DTX NPs	20.49	18.51	9.495
DTX-SCS-DTX NPs	58.7	44.24	28.89
Fig. 5c--IC50 values-Hepa 1-6
Hepa 1-6	IC50
Taxotere	9.71	13.46	10.15
DTX-STeS-DTX NPs	20.4	18.27	16.69
DTX-SSeS-DTX NPs	39.59	33.59	39.48
DTX-SSS-DTX NPs	63.93	54.25	46.24
DTX-SCS-DTX NPs	76.89	87.26	87.36
Fig. 5d-IC50 values-3T3
3T3	IC50
Taxotere	19.34	37.33	28.5
DTX-STeS-DTX NPs	253.3	495.2	429
DTX-SSeS-DTX NPs	302.1	499.6	334.3
DTX-SSS-DTX NPs	1035	1015	971.4
DTX-SCS-DTX NPs	4367	3540	2653
Fig. 5f-Cell uptake-Fluorescence intensity
Coumarin-6 Solution	DTX-STeS-DTX NPs	DTX-SSeS-DTX NPs	DTX-SSS-DTX NPs	DTX-SCS-DTX NPs
2093	2481	2308	2407	2227
2106	2397	2402	2398	2360
2112	2618	2409	2424	2379
Fig. 5h-DTX Released (ng/ml)
Concentration (ng/ml)	DTX-SCS-DTX NPs				DTX-SSS-DTX NPs				DTX-SSeS-DTX NPs				DTX-STeS-DTX NPs				Taxotere
50	4.2	2.3	2.7		7.9	1.6	2.5		6.9	2.5	3.6		2	5.4	8.8		21.5	22.2	13.6
100	4.1	3.1	4.4		9.5	9.9	5		10.1	8.8	11.4		15.3	14.2	13.6		49.4	27.5	22.7
200	6.5	5.2	9.5		17.8	10.7	17.2		15.7	23.8	18.3		44.8	32.8	41.5		61	92.1	46.4

## Sheet: Figure 6
Fig. 6a-Concentration (nmol/ml)-Prodrug
Time(h)	Taxotere				DTX-STeS-DTX NPs				DTX-SSeS-DTX NPs				DTX-SSS-DTX NPs				DTX-SCS-DTX NPs
0.0333	1.66778	2.64575	2.79304		81.5431	88.4947	93.8214		75.5202	81.4521	66.64		51.8226	57.463	50.1855		172.405	157.015	176.776
0.0833	0.339646	0.61926	0.654165		50.9038	56.0555	67.3438		24.189	62.953	35.8802		50.2949	43.618	38.0629		168.536	154.497	132.759
0.25	0.130338	0.135537	0.227875		1.95321	6.6127	10.4822		7.65047	18.7022	9.81328		30.4739	14.8607	21.3164		43.5528	44.9682	45.2914
0.5	0.081817	0.066592	0.113009		1.77225	1.70991	1.94331		2.70225	9.34031	3.33192		4.43413	3.17524	2.58929		10.3835	11.5416	12.9594
1	0.065355	0.033172	0.084293		0.73742	0.734814	0.739818		0.30408	1.28214	0.227123		0.673935	0.532228	0.221899		6.52713	5.86912	5.65754
2	0.04456	0.014853	0.04555		0	0	0		0.051376	0.140534	0.104678		0.098536	0.09579	0.082168		2.80492	2.21391	2.11495
4	0.017576	0.005941	0.012625		0	0	0		0.032324	0.074174	0.061651		0.030099	0.026584	0.017906		1.14518	1.038	0.463197
8	0.006436	0.004085	0.003713		0	0	0		0.016269	0.050519	0.034786		0.010985	0.010436	0.008788		0.538307	0.568151	0.334056
12	0.004456	0.002971	0.004208		0	0	0		0.010917	0.028471	0.011345		0.009227	0.008568	0.008239		0.393301	0.548181	0.296779
24	0.001733	0.000371	0.002104		0	0	0		0.00578	0.009098	0.004602		0.007909	0.011095	0.008239		0.130139	0.54574	0.155989
Due to equipment limitation, the molecular weight of DTX-STeS-DTX was too large, resulting in high detectable limit of MS, and no value at low concentrations after 2 h. But this does not affect the overall conclusion.
Fig. 6b-Concentration (nmol/ml)-DTX
Time(h)	Taxotere				DTX-STeS-DTX NPs				DTX-SSeS-DTX NPs				DTX-SSS-DTX NPs				DTX-SCS-DTX NPs
0.0333	1.66778	2.64575	2.79304		9.04592	7.02228	4.68375		4.70702	3.96039	5.29088		0.574576	0.705409	0.538681		0.030944	0.030697	0.048397
0.0833	0.339646	0.61926	0.654165		5.26501	6.87981	6.71952		4.53064	4.5315	5.21104		0.782523	0.511697	0.568387		0.028221	0.029459	0.036886
0.25	0.130338	0.135537	0.227875		2.5518	2.57421	3.08256		2.90543	2.19322	1.78215		0.439782	0.397326	0.387424		0.014977	0.019062	0.01869
0.5	0.081817	0.066592	0.113009		0.632628	0.452531	0.600941		0.667781	0.475183	0.469489		0.240129	0.248422	0.211536		0.00916	0.010521	0.012625
1	0.065355	0.033172	0.084293		0.096051	0.108058	0.115113		0.071544	0.133185	0.170566		0.112143	0.076	0.051615		0.007179	0.008664	0.012625
2	0.04456	0.014853	0.04555		0.068944	0.055576	0.081693		0.046417	0.074638	0.043941		0.036762	0.043198	0.039238		0.007179	0.008046	0.008788
4	0.017576	0.005941	0.012625		0.03899	0.038	0.038124		0.041342	0.026488	0.043198		0.025993	0.021785	0.022651		0.006932	0.006684	0.006436
8	0.006436	0.004085	0.003713		0.024384	0.026612	0.031563		0.041218	0.035896	0.036391		0.018938	0.017081	0.015472		0.00656	0.00656	0.006808
12	0.004456	0.002971	0.004208		0.015348	0.020052	0.031316		0.038866	0.033544	0.035772		0.015348	0.014111	0.01213		0.006313	0.00656	0.010521
24	0.001733	0.000371	0.002104		0.008912	0.009778	0.013368		0.013244	0.003342	0.004827		0.006189	0.01473	0.011883		0.006313	0.00656	0.008169
Fig. 6c-Concentration (nmol/ml)-Prodrug+DTX
Time(h)	Taxotere				DTX-STeS-DTX NPs				DTX-SSeS-DTX NPs				DTX-SSS-DTX NPs				DTX-SCS-DTX NPs
0.0333	1.66778	2.64575	2.79304		90.589	95.517	98.5051		80.2272	85.4125	71.9309		52.3972	58.1684	50.7242		172.436	157.046	176.824
0.0833	0.339646	0.61926	0.654165		56.1688	62.9353	74.0633		28.7197	67.4845	41.0913		51.0774	44.1298	38.6313		168.564	154.526	132.796
0.25	0.130338	0.135537	0.227875		4.50502	9.18691	13.5648		10.5559	20.8955	11.5954		30.9137	15.2581	21.7039		43.5678	44.9873	45.3101
0.5	0.081817	0.066592	0.113009		2.40488	2.16244	2.54425		3.37003	9.81549	3.80141		4.67426	3.42366	2.80083		10.3926	11.5522	12.972
1	0.065355	0.033172	0.084293		0.833472	0.842872	0.854931		0.375623	1.41533	0.397689		0.786078	0.608227	0.273514		6.53431	5.87778	5.67017
2	0.04456	0.014853	0.04555		0.068944	0.055576	0.081693		0.097792	0.215172	0.148619		0.135298	0.138988	0.121406		2.8121	2.22196	2.12374
4	0.017576	0.005941	0.012625		0.03899	0.038	0.038124		0.073666	0.100662	0.104849		0.056092	0.048369	0.040557		1.15211	1.04469	0.469633
8	0.006436	0.004085	0.003713		0.024384	0.026612	0.031563		0.057487	0.086415	0.071176		0.029923	0.027517	0.02426		0.544867	0.574711	0.340864
12	0.004456	0.002971	0.004208		0.015348	0.020052	0.031316		0.049784	0.062014	0.047117		0.024576	0.022679	0.020369		0.399614	0.554741	0.3073
24	0.001733	0.000371	0.002104		0.008912	0.009778	0.013368		0.019024	0.01244	0.00943		0.014098	0.025824	0.020121		0.136452	0.5523	0.164158
Fig. 6e-Average Singnal (p/s/cm2/sr)-4h
4 h	DiR-solution				DTX-STeS-DTX NPs				DTX-SSeS-DTX NPs				DTX-SSS-DTX NPs				DTX-SCS-DTX NPs
Heart	234000000	238000000	255000000		3110000000	3410000000	3260000000		3370000000	3530000000	4130000000		3300000000	3810000000	3390000000		2740000000	2930000000	3060000000
Liver	4600000000	5110000000	5860000000		11700000000	11900000000	13200000000		11900000000	13000000000	12500000000		12900000000	12200000000	12500000000		11800000000	12600000000	11400000000
Spleen	5500000000	5210000000	5620000000		6170000000	6450000000	7530000000		8270000000	7620000000	9340000000		7180000000	7810000000	6430000000		5010000000	5790000000	5630000000
Lung	4970000000	3410000000	2760000000		7060000000	11700000000	7980000000		9020000000	8120000000	10200000000		7430000000	7500000000	8210000000		5950000000	6390000000	6970000000
Kindey	292000000	304000000	329000000		4260000000	5190000000	4230000000		5300000000	5000000000	5050000000		3840000000	4310000000	4390000000		3310000000	3240000000	4210000000
Tumor	358000000	517000000	439000000		3610000000	7010000000	3710000000		3580000000	3180000000	5550000000		6590000000	2950000000	7460000000		4320000000	6270000000	5710000000
Fig. 6f-Average Singnal (p/s/cm2/sr)-12h
12 h	DiR-solution				DTX-STeS-DTX NPs				DTX-SSeS-DTX NPs				DTX-SSS-DTX NPs				DTX-SCS-DTX NPs
Heart	325100000	388400000	437800000		2245000000	2270000000	2333000000		2633000000	2195000000	2736000000		1963000000	2415000000	2405000000		1524000000	1692000000	1736000000
Liver	4599000000	4774000000	6272000000		11200000000	10540000000	11430000000		11400000000	10360000000	9973000000		11550000000	11250000000	11610000000		9642000000	9407000000	9320000000
Spleen	7153000000	8139000000	9784000000		8583000000	9011000000	7776000000		6635000000	7451000000	6810000000		7683000000	7706000000	7473000000		10060000000	7994000000	7883000000
Lung	2633000000	3402000000	3010000000		6126000000	5350000000	5524000000		6180000000	6625000000	6464000000		5425000000	5572000000	5217000000		6251000000	4976000000	4963000000
Kindey	341400000	407300000	475900000		3234000000	3371000000	3473000000		3559000000	3102000000	4393000000		2943000000	3390000000	3466000000		2845000000	2460000000	2459000000
Tumor	341400000	410000000	713700000		5270000000	9377000000	9373000000		10610000000	6176000000	5473000000		7626000000	3315000000	10980000000		6346000000	7981000000	7804000000
Fig. 6g-Accumulated Concentration (nmol/g)
Time(h)	Taxotere				DTX-STeS-DTX NPs				DTX-SSeS-DTX NPs				DTX-SSS-DTX NPs				DTX-SCS-DTX NPs
1h	1.98622	1.39869	1.78694		0.292941	0.348228	0.336675		0.535957	0.465817	0.410529		0.206296	0.152659	0.13203		0.145232	0.134093	0.127904
12h	0.856129	0.909353	0.889136		1.44449	0.660973	1.27078		0.557412	1.04303	0.639518		0.693568	0.725337	0.517803		0.629203	0.753806	0.696868
24h	0.548748	0.589594	0.450963		2.10175	2.17766	2.55807		1.50761	1.34876	1.11317		0.537195	0.726575	0.674588		0.882122	1.11359	0.621777

## Sheet: Figure 7
Fig. 7a-Tumor volume (mm3)-Dose: 2mg/kg
Days post-administration	DTX-SSS-DTX NPs						DTX-SCS-DTX NPs						Taxotere						DTX-SSeS-DTX NPs						DTX-STeS-DTX NPs						Saline
1	101.992	143.222	87.893	97.2359	104.151		98.2692	103.562	103.933	94.536	121.272		96.7444	78.3915	130.341	121.482	118.172		119.483	114.721	97.3245	101.86	120.788		125.547	90.7497	97.5255	83.0996	104.361		137.753	156.857	153.507	146.649	90.0936
2	90.8195	143.321	129.64	103.635	119.33		117.832	99.2898	100.097	108.28	98.7696		108.952	110.545	102.325	96.8487	141.935		137.036	142.902	120.933	117.067	118.201		112.781	101.946	97.3865	104.312	99.0637		149.025	180.682	143.706	159.051	144.146
3	131.343	140.563	141.985	140.077	123.081		180.663	139.93	137.718	134.886	166.678		123.942	164.647	185.853	160.871	161.792		144.102	139.222	145.648	103.036	129.004		109.816	127.8	140.027	117.658	133.544		239.878	221.899	175.805	237.658	240.907
4	150.12	166.1	121.52	111.396	164.196		175.17	151.746	180.003	218.686	192.147		186.73	178.62	179.024	207.76	209.271		154.561	135.547	151.632	108.438	143.726		132.464	158.653	122.579	148.091	116.879		222.644	268.516	313.577	300.286	213.437
5	208.556	193.701	185.896	177.829	194.639		287.287	251.164	252.653	298.763	258.214		242.823	201.972	269.957	268.82	230.676		152.863	134.43	176.191	209.296	150.337		139.865	129.922	134.633	183.232	152.21		323.214	257.447	360.675	423.272	491.806
6	264.627	241.121	188.144	305.043	236.197		346.708	290.298	306.347	295.255	476.895		283.873	242.182	326.469	347.715	416.589		162.614	185.288	306.925	232.371	249.768		185.556	197.048	191.08	192.82	211.653		524.362	513.093	671.732	550.615	572.496
7	330.237	284.194	228.803	383.748	212.229		552.902	389.307	420.7	397.223	332.515		495.974	311.808	425.769	445.56	429.1		192.351	336.824	280.38	329.599	223.304		238.683	230.545	225.044	217.261	259.08		723.156	718.151	740.085	1104	811.743
8	375.446	317.046	247.475	391.565	238.473		649.501	657.313	428.528	450.984	364.449		501.498	410.97	515.217	584.04	419.183		229.613	373.322	337.673	406.465	267.442		271.324	256.515	242.066	212.907	335.461		809.277	1090.26	1108.64	1136.58	964.043
9	432.927	344.577	318.271	459.273	290.887		704.183	692.634	476.663	685.979	603.185		592.484	667.148	577.662	531.902	464.881		276.491	448.743	357.38	461.466	297.948		275.299	352.238	294.745	244.02	323.721		1053.38	1128.22	1272.53	1232.75	1012.68
10	469.15	427.657	345.783	562.232	351.58		908.265	744.016	665.357	738.759	602.504		628.479	640.456	718.956	808.438	607.65		319.316	467.641	354.138	468.731	402.396		312.222	369.386	308.28	283.755	387.855		1025.62	1357.54	1513.76	1295.91	1062.72
Fig. 7b-Body weight (g)-Dose: 2mg/kg
	Saline						DTX-SCS-DTX NPs						DTX-SSS-DTX NPs						DTX-SSeS-DTX NPs						DTX-STeS-DTX NPs						Taxotere
1	17.9	18.1	17.7	17	19.4		18.6	17.7	20	16.1	18.3		17.9	17.1	20	17	17.2		17.4	17.2	18.7	17.5	18.9		18.4	19.6	17.6	17.5	18.3		16.8	17.6	17.6	16.8	19
2	17.9	18.7	17.9	20	17.8		18.1	18	19.5	15.6	17.4		18	17.2	20.2	17.8	16.6		17.2	17.5	17.4	17.7	18.4		18.2	20.4	18.3	17.1	18.7		17.6	17.1	17.6	17.1	19.2
3	18.2	18.8	17.8	17.5	18.2		18.8	18	20.2	16.5	16.9		18.7	20.5	18.1	18.3	17.5		17.3	17.6	17.2	18.9	17.4		18.6	20	17.9	17.4	18.2		16.6	16.7	16.7	17.3	18
4	18.1	18.8	17.7	17.8	18		19.7	18.4	20.5	17.5	16.7		19	21.2	18.3	19.1	18.7		17.5	17.4	19.3	18	18.2		18.7	20.8	17.7	15.7	17.9		17.2	16.4	17	17	17.7
5	19.2	18.2	18.2	18	20.4		18.9	18.1	19.6	16.4	16.1		19.2	21.7	17.5	19.2	18		18.3	17.8	19.7	18	18.8		18.5	19.6	17.4	19.5	17.7		17	16.3	16.2	16.2	18.1
6	16.6	19	18.9	18.3	18.4		19.7	18.4	20.9	17.2	16.9		19.6	22.2	18.2	20.1	19.6		17.8	18.7	18.1	17.8	20.1		19.7	21.1	18	20.6	18.8		17.7	15.9	16.4	15.4	18.2
7	16.2	19.8	19.1	18.4	19		18.9	17.8	20.1	16.7	18.5		18.1	19.7	19.6	20.9	18.4		17.7	16.9	16.6	19.6	18.4		19.6	20	18.1	20.2	17.9		16.8	15.3	15.9	14.4	17.7
8	19.7	19.7	18.4	19	20.5		19.7	17.6	20.8	17.4	18.1		18.4	18	19.4	19.6	18.1		18.1	17.4	17.7	20	19		19.4	19.7	18.6	19.9	18.4		16.6	14.9	15.1	13.9	17.2
9	16.3	19.2	19.1	18.3	18.8		18.7	17	20.3	17	18.1		18.5	20.8	18.2	17.5	17.7		17.4	17.5	17	19.5	18.6		19	19.9	18.2	20.4	17.9		16.4	14.4	14.9	17.5	13.2
10	19.2	18.7	19	20.6	19.1		19.2	17.3	17.5	18.3	16		19.1	18.8	19.7	19.8	17.8		17.5	18	17.5	19.5	18.7		19.9	19.7	19.3	21.1	19.2		14.7	14.9	17.7	13	16.5
Fig. 7c-Tumor burden (%)-Dose: 2mg/kg
Saline	DTX-SCS-DTX NPs	Taxotere	DTX-SSS-DTX NPs	DTX-SSeS-DTX NPs	DTX-STeS-DTX NPs
3.21014	3.78036	3.23672	2.81959	1.76057	1.60156
4.28261	3.0213	2.38013	1.64072	2.9641	2.05528
4.0176	2.60802	3.07264	1.55464	1.72857	1.35181
3.21429	2.45865	2.51613	2.59691	1.79358	1.88206
2.75207	2.6379	2.74323	1.36186	1.33114	2.16161
Fig. 7e-Tumor volume (mm3)-Dose: 10mg/kg
	DTX-SSS-DTX NPs						DTX-SCS-DTX NPs						Taxotere						DTX-SSeS-DTX NPs						DTX-STeS-DTX NPs						Saline
1	78.8103	61.4271	93.3319	74.0972	88.6444		78.9507	70.9183	56.0472	86.4514	75.3599		75.0368	66.4704	79.5061	78.7904	80.1856		88.8543	75.1049	90.7472	79	103.734		72.2883	62.8977	74.4598	96.8187	79.333		97.7202	70.9561	94.7405	127.721	107.967
2	86.1668	99.5458	86.83	102.165	96.6238		79.4457	61.8344	95.9498	72.6539	88.3745		90.0192	89.2094	74.5557	97.6129	86.8631		108.688	76.8812	89.3663	75.9528	103.11		71.7263	83.4536	76.1335	96.1619	99.5958		83.6999	98.52	86.3136	91.5078	83.0719
3	111.93	99.184	101.236	119.19	95.2698		75.7353	81.3564	90.1621	96.7784	95.0459		86.766	95.1363	78.1327	82.9631	69.9546		108.123	97.5283	106.779	92.2264	108.259		96.8386	80.6416	78.3224	91.2902	91.5712		126.801	127.407	127.496	112.901	141.885
4	122.75	102.308	108.29	121.228	123.298		103.957	108.295	108.781	113.531	101.713		98.2761	88.3496	106.137	80.9277	85.8214		98.3985	117.991	120.746	95.9364	124.822		90.2509	106.881	96.1016	82.6367	79.795		198.088	169.996	206.693	188.762	153.877
5	128.547	154.537	140.234	131.961	138.724		121.629	103.379	120.354	156.282	112.907		88.9899	92.5435	104.123	82.0674	107.186		168.969	119.775	107.573	148.605	146.847		104.565	100.412	128.869	82.9829	90.692		205.938	240.857	229.631	240.736	239.404
6	177.212	154.783	169.102	119.704	159.124		122.086	159.699	147.642	154.846	185.827		81.5429	122.548	117.269	71.9999	105.306		138.332	161.878	178.239	124.022	228.794		91.125	88.8962	126.017	137.33	114.587		377.197	370.827	325.34	305.013	311.497
7	185.558	167.958	252.448	197.961	187.583		208.634	187.89	193.297	178.623	152.161		103.664	118.887	128.988	115.79	96.3379		240.515	209.502	229.393	152.99	178.357		143.52	143.427	140.545	135.965	134.188		449.666	346.906	399.181	353.303	370.336
8	228.625	183.789	256.79	269.196	194.306		253.868	171.347	216.313	228.047	173.867		118.433	120.532	129.524	119.082	116.809		191.094	265.59	174.147	245.238	237.838		157.845	160.585	116.007	145.521	163.684		408.333	460.465	600.554	505.683	404.524
9	267.15	277.76	224.83	295.525	270.772		273.604	263.539	285.455	221.406	245.134		127.72	117.361	134.471	105.792	111.355		284.696	257.126	335.307	262	331.109		150.195	148.042	155.058	161.451	164.346		545.451	623.047	503.68	506.013	521.236
10	312.96	353.087	335.36	345.558	363.038		341.22	294.558	236.462	314.587	403.509		137.327	121.962	112.54	107.453	167.436		341.863	386.148	331.225	307.635	387.823		140.135	173.996	164.951	140.235	179.029		586.606	604.585	561.375	563.845	672.681
Fig. 7f-Body weight (g)-Dose: 10mg/kg
	Saline						DTX-SCS-DTX NPs						DTX-SSS-DTX NPs						DTX-SSeS-DTX NPs						DTX-STeS-DTX NPs						Taxotere
1	20.2	20.3	20.5	20.7	22.5		23.6	21.1	21.5	21.1	22.1		23.3	21.1	22	21.7	21.8		21.7	21.3	20.9	22.1	21.6		21.1	21.3	21.2	20.9	24		19.8	22.1	23.8	21.5	21.9
2	21.5	21.9	22.5	21.2	20.9		20	21.9	20.5	21.2	22.1		21.7	22.4	21.1	23.1	21.5		20.2	22.1	21.3	20.5	21.2		20.4	21.2	20.3	22	20.3		20.9	22.3	21.1	20	20.7
3	22.3	19	22.7	21.1	22.7		22.1	22.4	19.8	21.7	19.3		22.3	21.4	21.6	20.3	22.5		22.2	21.2	21.5	21	20.7		22.1	20.4	21.3	20.9	22.9		20.9	22.1	20.1	19.4	20.8
4	22	19.8	22.3	20.3	22.2		23.2	21.9	19.6	21.6	21.8		21.2	22.5	23.2	21.1	20.4		21.1	21.1	20	20.9	22.4		20.7	19.1	21.5	22.2	21		17.2	19.6	19.4	18.7	18.7
5	22.4	19.9	20.4	21.2	21.9		20	21.8	21.7	19.8	21.6		20.2	23	22.1	22.1	20.3		21.2	20.6	21.3	22.5	21.7		21.6	20	20.6	20.4	22.6		18.8	19.1	18.3	17.5	17.7
6	22.6	20.1	22.3	21.2	20.8		23.9	22.2	20.7	21.1	22.4		22.9	24.2	22.4	21.6	21.9		21.4	22.8	21.9	20.7	20.1		20.9	21.8	20.5	22.5	20.3		18	17.9	16.9	17.5	17.2
7	22.3	19.8	22.1	21.3	20.4		21.9	21.3	20.8	20.4	22.2		22.1	22.8	21.2	22.8	21.1		20.4	21.6	20	21.5	20.9		21.1	20.5	20.7	21.7	21.7		15.3	17	16.3	16.6	16.1
8	22.4	21	23.3	22.1	21.7		24.3	23.3	21	23.2	21.8		22.6	23.2	21.3	21.8	21.7		22.5	21.9	23.1	21.6	20.6		21.7	22.8	20.4	21.1	22.3		17.3	15.7	15	16.4	15.3
9	20.6	21.6	21.5	21.2	21.9		21.6	20.1	23.1	21.9	21.4		20.5	22.3	20.4	22.6	20.6		19.9	22.4	20.2	22	22.3		22.6	21.1	22.5	20.5	21.1		14.1	14.3	15.8	15	13.6
10	20.8	21.3	20.9	22	20.9		20.8	21.8	20.4	20.6	22.2		23.9	20.5	22.3	20.5	22.7		22.3	20	21.2	22.7	19.6		21.7	21.8	22.3	20	20.5		14.7	13.3	13.6	14.3	14.2
Fig. 7g-Tumor burden (%)-Dose: 10mg/kg
Saline	DTX-SCS-DTX NPs	DTX-SSS-DTX NPs	DTX-SSeS-DTX NPs	DTX-STeS-DTX NPs	Taxotere
1.71483	1.24433	1.09327	1.41446	1.04892	0.938659
2.44523	1.46314	1.3858	1.52835	1.06726	1.13267
3.43721	1.36437	1.38308	1.20888	1.14252	1.18402
1.77573	1.01843	1.2566	1.22873	0.892286	0.982168
1.67611	1.36437	1.14513	1.35775	1.119	0.934379
Fig. 7i-Tumor volume (mm3)-Dose: 15mg/kg、 20mg/kg
	DTX-STeS-DTX NPs 20 mg/kg						DTX-STeS-DTX NPs 15 mg/kg						Taxotere 15mg/kg						Taxotere 2mg/kg						Saline
1	79.9863	95.4532	97.9736	89.2268	91.461		97.4061	60.8808	99.0138	64.1815	128.172		107.93	81.7037	88.3851	90.6876	77.4778		173.091	88.3851	90.6876	146.095	77.4778		140.032	109.004	129.055	83.3381	169.47
2	93.3918	92.5665	91.3352	89.1488	134.073		97.5733	87.7418	96.2442	85.4695	98.5077		159.203	92.4317	99.3116	147.439	156.022		230.055	172.078	166.939	136.062	135.433		164.467	195.76	183.078	187.711	285.898
3	80.4429	123.169	90.9792	139.332	121.587		112.447	166.333	146.523	100.614	178.26		175.857	137.167	109.65	212.722	143.625		277.094	196.605	245.033	161.077	158.485		255.94	263.922	250.031	182.022	306.392
4	105.15	125.518	103.822	126.519	155.81		200.644	255.327	218.765	148.646	219.558		278.44	249.97	256.578	278.928	178.361		393.868	217.598	313.312	313.847	257.538		278.626	276.531	307.094	264.536	430.882
5	139.144	114.406	115.323	137.846	155.298		212.891	312.757	201.212	201.394	210.923		267.839	247.561	292.606	265.961	348.355		405.811	318.193	389.839	320.833	305.457		325.092	388.675	415.101	338.18	634.907
6	146.362	146.31	109.306	154.56	228.388		261.427	292.781	227.268	230.278	160.194		299.406	394.002	335.9	317.425	310.462		437.293	359.218	494.266	517.008	419.985		329.736	530.724	541.377	554.952	699.922
7	134.349	175.268	113.492	160.088	221.003		214.496	317.794	248.804	317.965	249.468		376.376	428.356	279.41	225.475	411.075		590.265	486.252	532.756	511.308	468.484		515.507	673.254	759.169	563.7	867.47
8	134.349	183.98	113.109	152.579	219.804		287.999	325.858	284.442	327.701	236.001		374.698	384.126	492.842	292.388	387.993		564.364	472.09	507.997	538.801	546.829		555.884	698.115	818.098	619.693	1013.6
9	140.702	178.359	171.955	158.673	248.774		265.077	363.147	283.602	364.274	259.74		402.74	406.503	469.899	347.701	453.588		649.961	524.187	522.434	510.81	657.088		671.578	695.543	971.345	860.363	991.478
10	197.183	197.753	173.568	158.158	271.182		283.576	370.882	289.151	381.727	253.238		412.875	429.338	475.784	383.376	450.844		749.183	610.777	520.149	604.472	651.793		715.696	727.127	1017.83	920.81	956.262
Fig. 7j-Body weight (g)-Dose: 15mg/kg、 20mg/kg
	DTX-STeS-DTX NPs 20 mg/kg						DTX-STeS-DTX NPs 15 mg/kg						Taxotere 15mg/kg						Taxotere 2mg/kg						Saline
1	21.3	20.3	21.8	22.1	21.5		18.1	21.1	21	20.9	20.3		20.7	20.9	20.7	21.5	19.5		20.1	20.7	21	20.2	19.5		21.3	20.7	21.1	20.5	20
2	20.3	19.9	20.3	20.3	22.3		18.1	21.1	21.7	21.3	19.5		19.5	20.2	20.3	20.5	18.9		19.2	21.1	21.1	19.6	20.7		21.6	19.7	21.6	20.6	20.6
3	20.5	20.7	21.2	20.1	22.7		19.1	20.6	21.1	22.3	20.2		19.4	20.3	20.8	20.5	20.2		18.9	20.9	20.9	19.4	19.9		21.4	20.6	22	20.9	20.9
4	19.4	20.2	20.3	20.2	22.1		19.4	19.9	19.1	21.6	20.5		19.2	18.8	19	19	18.7		18.2	20.3	19.5	19.6	20.1		21.8	19.4	21.4	20.4	20.4
5	19.3	19.5	18.9	19.8	21.2		19	19.9	21.2	20.1	19.4		17.7	18.2	18.4	17.5	17.7		18.2	19.9	20.2	19.6	19.6		21.9	19.3	20.9	20.3	20
6	19	18.6	17.8	18.4	20.6		19.3	19.8	22	21.6	20.1		17.1	16.7	18.1	18	17.1		17.8	20.5	20.2	19.9	19.8		21.7	19.8	20.8	20.8	21.1
7	19.3	19	17.6	18.6	21		19.3	19.4	22.4	21.8	20		16.9	18.4	16.9	18	17.3		17.2	20.2	20.2	19.8	20.1		22	20	21.3	20.3	21.2
8	19	18.8	17.2	17.2	21.2		19.1	19.8	19.1	22.1	20.1		17.2	17.1	17.4	17.9	16.8		17.2	20.4	19.8	20.8	19.7		22.1	20.1	21.7	22.5	20.9
9	19.7	18.7	16.9	16.9	21.5		19.4	19.4	18.9	22.4	20.1		16.2	16.1	17.2	17.5	16.4		16.4	20.2	19.3	20.7	19.2		22.1	20.4	21.9	20.5	21.1
10	19.2	18.3	20.9	17.3	20.2		19.6	18.5	18	22.3	19.2		15.2	15.7	16.2	16.2	15.4		15.7	20.8	18.5	19.5	18.5		20.5	20.1	20.3	21.2	21.3
Fig. 7k-Tumor burden (%)-Dose: 15mg/kg、20mg/kg
Saline	Taxotere 2mg/kg	Taxotere 15mg/kg	DTX-STeS-DTX NPs 15 mg/kg	DTX-STeS-DTX NPs 20 mg/kg
2.63632	1.79745	1.28117	0.781622	0.609836
2.49903	1.73226	1.39809	0.765556	0.749479
3.73239	2.6274	1.5413	0.715459	0.753005
2.07612	1.57243	1.27105	0.836979	0.674641
2.66537	2.07622	1.53333	0.754082	0.588439

## Sheet: Supplementary Figure 9
Supplementary Fig. 9-Average size (nm)
Time (h)	DTX-SCS-DTX NPs				DTX-SSS-DTX NPs				DTX-SSeS-DTX NPs				DTX-STeS-DTX NPs
0	393.1	57.93	3		230	16.66	3		136.6	3.081	3		158.3	17.63	3
1	406.9	71.91	3		199.6	5.727	3		104.7	7.79	3		199.5	6.65	3
2	1000				228.5	13.48	3		137.3	15.18	3		176	5.486	3
4					1000				103.2	1.629	3		191.1	6.161	3
6									119.3	6.755	3		179.1	11.61	3
8									109.8	3.051	3		189.6	14.73	3
24									121.5	1.735	3		221.5	37.57	3
36									124.8	5.508	3		186	8.182	3
48									132	3.691	3		216.9	9.775	3
72									139.3	2.696	3		211.4	3.035	3
120									177.6	5.84	3		204.2	5.164	3
240									640.6	194.7	3		286.3	8.4	3

## Sheet: Supplementary Figure 12
Supplementary Fig. 12-Radius of gyration (nm)
Time (ns)	DTX-STeS-DTX	DTX-SSeS-DTX	DTX-SSS-DTX	DTX-SCS-DTX
0	4.26926	4.31092	4.4129	4.37251
0.01	4.26777	4.32074	4.41643	4.34331
0.02	4.26509	4.32444	4.421	4.34717
0.03	4.26259	4.32039	4.43107	4.34555
0.04	4.25924	4.31956	4.42741	4.34916
0.05	4.25765	4.32181	4.41241	4.34374
0.06	4.2653	4.32714	4.4136	4.34027
0.07	4.26172	4.31555	4.39672	4.33257
0.08	4.2542	4.32362	4.40217	4.33533
0.09	4.25714	4.31563	4.39222	4.33176
0.1	4.25147	4.31543	4.38256	4.33646
0.11	4.23869	4.30391	4.38412	4.34517
0.12	4.22889	4.31705	4.38942	4.33132
0.13	4.23689	4.30232	4.39137	4.3294
0.14	4.23844	4.30684	4.38245	4.33315
0.15	4.2368	4.29604	4.38086	4.3306
0.16	4.23751	4.30707	4.37678	4.32606
0.17	4.23284	4.30314	4.36839	4.3279
0.18	4.23952	4.2961	4.36891	4.32292
0.19	4.21927	4.29028	4.36674	4.32832
0.2	4.22013	4.28206	4.3598	4.33062
0.21	4.21186	4.28119	4.36135	4.33282
0.22	4.21185	4.28145	4.37015	4.32225
0.23	4.20182	4.28177	4.36274	4.32362
0.24	4.20767	4.26106	4.36394	4.33131
0.25	4.20286	4.25823	4.36374	4.33778
0.26	4.20696	4.26221	4.36215	4.3366
0.27	4.19113	4.25618	4.37069	4.33272
0.28	4.19227	4.25491	4.37576	4.33691
0.29	4.18769	4.24634	4.35991	4.33451
0.3	4.1909	4.2418	4.36075	4.34003
0.31	4.18205	4.24122	4.35929	4.33553
0.32	4.18701	4.23288	4.37098	4.33393
0.33	4.18729	4.2276	4.36312	4.33111
0.34	4.18542	4.22283	4.35434	4.32703
0.35	4.18556	4.21902	4.35458	4.32915
0.36	4.18126	4.2099	4.35965	4.32516
0.37	4.17849	4.21435	4.34176	4.33196
0.38	4.18451	4.20549	4.34371	4.33237
0.39	4.18609	4.20389	4.34395	4.32169
0.4	4.18457	4.21181	4.33718	4.31483
0.41	4.18394	4.21359	4.3303	4.31224
0.42	4.17096	4.21646	4.33399	4.31826
0.43	4.17189	4.21482	4.32368	4.31556
0.44	4.16548	4.21239	4.33178	4.32496
0.45	4.16895	4.21338	4.33348	4.32093
0.46	4.16587	4.21382	4.32478	4.31667
0.47	4.16383	4.20983	4.32692	4.31512
0.48	4.16846	4.19395	4.32241	4.31437
0.49	4.16705	4.20597	4.31894	4.32369
0.5	4.1703	4.20425	4.31526	4.31789
0.51	4.16381	4.20477	4.31683	4.31192
0.52	4.16215	4.19221	4.32721	4.31165
0.53	4.15804	4.19218	4.33027	4.31073
0.54	4.16361	4.20002	4.32578	4.30901
0.55	4.16025	4.19273	4.32251	4.31607
0.56	4.14949	4.203	4.32169	4.31621
0.57	4.14794	4.20245	4.31797	4.32406
0.58	4.14506	4.19817	4.31969	4.32292
0.59	4.14524	4.20281	4.32955	4.32035
0.6	4.14583	4.20752	4.31952	4.31828
0.61	4.13232	4.20426	4.32625	4.31158
0.62	4.13212	4.19288	4.32254	4.31845
0.63	4.12788	4.1964	4.31523	4.31142
0.64	4.12924	4.18728	4.30968	4.31336
0.65	4.12513	4.2	4.30775	4.31317
0.66	4.12814	4.19915	4.30328	4.3147
0.67	4.1353	4.19729	4.30689	4.32056
0.68	4.13689	4.19381	4.31627	4.31767
0.69	4.1305	4.19672	4.30226	4.32213
0.7	4.12523	4.19765	4.29723	4.3206
0.71	4.12449	4.1983	4.30273	4.30866
0.72	4.13685	4.1806	4.30358	4.30921
0.73	4.13237	4.18931	4.30139	4.31216
0.74	4.13366	4.18702	4.30225	4.30816
0.75	4.13595	4.18319	4.3065	4.3073
0.76	4.1294	4.18475	4.3036	4.29957
0.77	4.12572	4.18379	4.30169	4.29795
0.78	4.11285	4.17281	4.28434	4.3059
0.79	4.11849	4.17799	4.28489	4.30099
0.8	4.11684	4.17817	4.2793	4.30297
0.81	4.121	4.17385	4.28601	4.30401
0.82	4.11167	4.16862	4.27775	4.29603
0.83	4.12076	4.16834	4.29633	4.29633
0.84	4.10858	4.16719	4.27885	4.2834
0.85	4.11203	4.16577	4.27087	4.28122
0.86	4.11816	4.15144	4.26509	4.27555
0.87	4.11321	4.15958	4.26054	4.27592
0.88	4.11339	4.14731	4.27082	4.28891
0.89	4.11372	4.13611	4.26708	4.29133
0.9	4.1149	4.1347	4.26168	4.29008
0.91	4.10545	4.13257	4.26062	4.2842
0.92	4.11181	4.12859	4.26455	4.27935
0.93	4.11824	4.14115	4.26065	4.28443
0.94	4.10882	4.13827	4.25441	4.28001
0.95	4.11559	4.13237	4.25775	4.27294
0.96	4.10214	4.12645	4.2622	4.26796
0.97	4.10468	4.12587	4.25006	4.266
0.98	4.10479	4.1119	4.2439	4.27305
0.99	4.10824	4.11833	4.24368	4.27249
1	4.10136	4.12007	4.24118	4.26899
1.01	4.11012	4.12609	4.23795	4.27354
1.02	4.10498	4.11907	4.24137	4.27313
1.03	4.11646	4.10778	4.22863	4.25918
1.04	4.11408	4.09904	4.23549	4.26288
1.05	4.1138	4.09646	4.23752	4.26144
1.06	4.12055	4.09748	4.22937	4.26425
1.07	4.11112	4.1054	4.22556	4.25461
1.08	4.10292	4.09382	4.22524	4.25578
1.09	4.10212	4.08648	4.22289	4.24832
1.1	4.10845	4.08801	4.21848	4.25049
1.11	4.10907	4.07971	4.21589	4.25676
1.12	4.10719	4.08016	4.21952	4.25478
1.13	4.1076	4.07656	4.20732	4.25867
1.14	4.09463	4.07436	4.20255	4.25828
1.15	4.09831	4.07246	4.19649	4.2606
1.16	4.09399	4.07117	4.20177	4.26198
1.17	4.09045	4.06883	4.20241	4.26135
1.18	4.08561	4.07722	4.20807	4.2702
1.19	4.08257	4.07402	4.21112	4.26365
1.2	4.08932	4.06984	4.20638	4.25507
1.21	4.10235	4.06929	4.20281	4.25877
1.22	4.10877	4.0643	4.21069	4.25972
1.23	4.09972	4.06462	4.19886	4.2523
1.24	4.10332	4.06584	4.20316	4.24418
1.25	4.10222	4.06744	4.20257	4.23815
1.26	4.09983	4.06779	4.2149	4.23964
1.27	4.10843	4.06255	4.21136	4.23958
1.28	4.10308	4.06168	4.21365	4.24078
1.29	4.11152	4.06192	4.20445	4.23973
1.3	4.10594	4.05532	4.21271	4.2396
1.31	4.09908	4.05872	4.20661	4.24033
1.32	4.09241	4.06013	4.19553	4.24119
1.33	4.09593	4.05693	4.20668	4.2449
1.34	4.09858	4.05623	4.19534	4.24038
1.35	4.09916	4.05124	4.19423	4.23698
1.36	4.09758	4.05679	4.18817	4.24317
1.37	4.09089	4.05603	4.19064	4.24292
1.38	4.10897	4.04977	4.18073	4.23341
1.39	4.1035	4.047	4.18178	4.24164
1.4	4.10515	4.04715	4.17556	4.23478
1.41	4.10725	4.03633	4.17073	4.24378
1.42	4.10566	4.04481	4.16825	4.235
1.43	4.10246	4.03864	4.16503	4.23702
1.44	4.0975	4.03981	4.15844	4.23286
1.45	4.10145	4.0404	4.17016	4.22875
1.46	4.09348	4.04145	4.16978	4.23586
1.47	4.09359	4.03909	4.16345	4.2315
1.48	4.08616	4.03847	4.15371	4.23426
1.49	4.08205	4.0378	4.15555	4.22903
1.5	4.08599	4.04353	4.16562	4.23046
1.51	4.08609	4.03966	4.16426	4.22447
1.52	4.08353	4.03762	4.1614	4.2342
1.53	4.07484	4.02937	4.16319	4.21984
1.54	4.06944	4.04195	4.16595	4.22156
1.55	4.07156	4.04009	4.16426	4.22591
1.56	4.0749	4.03342	4.16891	4.21758
1.57	4.05862	4.0229	4.17106	4.22029
1.58	4.05857	4.02598	4.1696	4.22208
1.59	4.05898	4.03316	4.15265	4.21943
1.6	4.05243	4.02565	4.16326	4.22025
1.61	4.05506	4.0253	4.15682	4.22294
1.62	4.06807	4.02651	4.15763	4.2198
1.63	4.06628	4.02116	4.16285	4.21696
1.64	4.06886	4.03082	4.16222	4.22264
1.65	4.06931	4.02119	4.15515	4.23099
1.66	4.05727	4.02228	4.148	4.22054
1.67	4.05906	4.01092	4.14469	4.21997
1.68	4.05206	4.01461	4.14643	4.21621
1.69	4.0494	4.02624	4.13767	4.21637
1.7	4.06	4.00643	4.14575	4.22058
1.71	4.04425	4.011	4.14647	4.20614
1.72	4.04158	4.01576	4.14275	4.21249
1.73	4.05587	4.01436	4.14158	4.22153
1.74	4.05669	4.01694	4.14343	4.22671
1.75	4.0566	4.01134	4.15015	4.22398
1.76	4.05497	4.00087	4.15037	4.22139
1.77	4.04922	3.99846	4.14736	4.23574
1.78	4.04833	4.00012	4.14803	4.23367
1.79	4.04299	4.00046	4.14161	4.22265
1.8	4.04882	4.0073	4.13923	4.22254
1.81	4.04322	3.99742	4.13563	4.21692
1.82	4.0492	4.00437	4.1362	4.22916
1.83	4.04825	3.99677	4.13336	4.23783
1.84	4.03337	3.99356	4.13075	4.23162
1.85	4.04138	3.99412	4.12727	4.23007
1.86	4.04011	3.98458	4.13077	4.22755
1.87	4.03544	3.97655	4.11008	4.21664
1.88	4.03791	3.97384	4.10658	4.22636
1.89	4.03435	3.97641	4.10957	4.22172
1.9	4.03318	3.97626	4.10932	4.22713
1.91	4.02877	3.97425	4.11165	4.22
1.92	4.01654	3.965	4.10542	4.22149
1.93	4.01979	3.96415	4.10437	4.22207
1.94	4.02755	3.95971	4.10547	4.22013
1.95	4.03702	3.9637	4.10448	4.22256
1.96	4.03691	3.96662	4.10502	4.22587
1.97	4.04076	3.981	4.10141	4.23115
1.98	4.02515	3.98239	4.10109	4.22509
1.99	4.02541	3.96788	4.11317	4.22729
2	4.02138	3.96392	4.09997	4.22203
2.01	4.02324	3.96465	4.10653	4.2274
2.02	4.0338	3.96811	4.10433	4.23421
2.03	4.03614	3.96748	4.1006	4.23522
2.04	4.02834	3.98075	4.10259	4.23359
2.05	4.02918	3.98022	4.10345	4.2351
2.06	4.01827	3.9748	4.10093	4.23086
2.07	4.02647	3.97635	4.09341	4.22665
2.08	4.01973	3.98309	4.09791	4.23021
2.09	4.0222	3.97842	4.09868	4.23414
2.1	4.02025	3.96925	4.1022	4.23027
2.11	4.01526	3.9725	4.11326	4.23049
2.12	4.0214	3.97668	4.10523	4.21294
2.13	4.01629	3.9782	4.10038	4.215
2.14	4.01351	3.98595	4.09901	4.21717
2.15	4.0092	3.98329	4.10548	4.21433
2.16	4.00681	3.96674	4.10682	4.21417
2.17	4.01552	3.96908	4.09661	4.22649
2.18	4.01897	3.96145	4.09294	4.22691
2.19	4.01115	3.96987	4.08245	4.22334
2.2	4.01438	3.96298	4.09048	4.22514
2.21	4.00204	3.95879	4.07638	4.23163
2.22	4.00603	3.96788	4.08783	4.22693
2.23	4.00872	3.96135	4.07988	4.2238
2.24	4.00937	3.96159	4.084	4.2215
2.25	4.01165	3.96789	4.08609	4.21814
2.26	4.00515	3.95911	4.07525	4.21454
2.27	4.00898	3.96193	4.07202	4.21108
2.28	4.0137	3.9678	4.06978	4.21387
2.29	4.00334	3.96139	4.06714	4.21034
2.3	4.01069	3.97595	4.06714	4.20428
2.31	3.99951	3.97406	4.06671	4.21312
2.32	4.00957	3.96977	4.0624	4.20957
2.33	4.00431	3.97245	4.0745	4.21029
2.34	4.00953	3.97593	4.06983	4.20487
2.35	4.00669	3.97865	4.07168	4.20467
2.36	4.00908	3.97379	4.06763	4.21403
2.37	3.99636	3.96796	4.05481	4.20939
2.38	3.9961	3.97073	4.0543	4.20206
2.39	3.99851	3.96395	4.05975	4.20759
2.4	4.00593	3.96456	4.06851	4.21036
2.41	4.00099	3.96672	4.06405	4.20704
2.42	4.00018	3.96929	4.05749	4.20113
2.43	3.99859	3.97003	4.05962	4.19695
2.44	3.99644	3.961	4.0515	4.19921
2.45	3.99848	3.95721	4.05471	4.20655
2.46	4.00434	3.95078	4.0506	4.20785
2.47	4.00125	3.95277	4.05935	4.20949
2.48	4.00856	3.95179	4.0499	4.21309
2.49	4.00213	3.95326	4.05425	4.22192
2.5	4.00178	3.9503	4.05454	4.2225
2.51	3.99016	3.94777	4.04646	4.21669
2.52	4.00191	3.95717	4.0483	4.2208
2.53	4.00284	3.957	4.05633	4.22498
2.54	3.99071	3.95745	4.05448	4.21189
2.55	3.9942	3.95732	4.04533	4.22109
2.56	3.98988	3.95733	4.04161	4.21157
2.57	3.99813	3.9558	4.04133	4.20737
2.58	3.97896	3.95401	4.03559	4.20403
2.59	3.98228	3.95767	4.04031	4.20671
2.6	3.98277	3.95909	4.04064	4.20463
2.61	3.98456	3.94615	4.0244	4.2034
2.62	3.98156	3.95306	4.02742	4.20723
2.63	3.9872	3.95432	4.02628	4.21015
2.64	3.98756	3.95627	4.02733	4.207
2.65	3.98639	3.95742	4.03563	4.20328
2.66	3.97461	3.95348	4.03055	4.20773
2.67	3.98482	3.95978	4.0342	4.20829
2.68	3.9825	3.94977	4.03859	4.20678
2.69	3.98968	3.96467	4.02219	4.20455
2.7	3.9819	3.9593	4.0289	4.20722
2.71	3.98249	3.95222	4.02919	4.21782
2.72	3.97478	3.95258	4.02263	4.22101
2.73	3.97643	3.94891	4.02702	4.21053
2.74	3.97561	3.95142	4.02821	4.21391
2.75	3.97387	3.94449	4.02803	4.21546
2.76	3.97942	3.95069	4.03035	4.20746
2.77	3.97531	3.95281	4.03462	4.22082
2.78	3.9763	3.94986	4.03377	4.20998
2.79	3.97138	3.96032	4.04315	4.20633
2.8	3.97171	3.96575	4.03509	4.21043
2.81	3.96922	3.96343	4.02268	4.21367
2.82	3.97754	3.96593	4.0269	4.20723
2.83	3.96734	3.96825	4.02847	4.20388
2.84	3.97002	3.96383	4.02792	4.20514
2.85	3.97227	3.95949	4.02888	4.19669
2.86	3.97096	3.9628	4.03116	4.1976
2.87	3.96827	3.96086	4.0343	4.19859
2.88	3.97209	3.96134	4.02933	4.20184
2.89	3.97016	3.95582	4.02817	4.20178
2.9	3.97565	3.9539	4.03968	4.20389
2.91	3.98343	3.94975	4.03284	4.1967
2.92	3.98091	3.94382	4.0246	4.18846
2.93	3.97215	3.94225	4.02158	4.18949
2.94	3.97053	3.95122	4.02564	4.19088
2.95	3.97262	3.95181	4.032	4.19823
2.96	3.9705	3.95205	4.01845	4.19621
2.97	3.96822	3.95659	4.01787	4.19934
2.98	3.96471	3.94588	4.01021	4.18687
2.99	3.95895	3.94018	4.00826	4.19289
3	3.96605	3.95313	4.01087	4.18022
3.01	3.9709	3.94938	4.01628	4.18545
3.02	3.97395	3.95669	4.00357	4.17955
3.03	3.97904	3.95329	4.00181	4.17709
3.04	3.97172	3.95164	3.99578	4.17078
3.05	3.97552	3.94989	3.99446	4.17846
3.06	3.96935	3.95535	3.99298	4.18144
3.07	3.97188	3.94837	3.99087	4.1809
3.08	3.96487	3.95175	3.99134	4.18202
3.09	3.97355	3.95248	3.98273	4.19465
3.1	3.96912	3.9542	3.97505	4.19121
3.11	3.96476	3.95191	3.97758	4.1858
3.12	3.97869	3.95016	3.98909	4.18255
3.13	3.97378	3.95258	3.99069	4.18765
3.14	3.97687	3.95143	3.99957	4.1966
3.15	3.9692	3.94566	3.99147	4.19386
3.16	3.96521	3.95084	3.99677	4.17997
3.17	3.97576	3.95421	3.98863	4.17808
3.18	3.97408	3.95625	3.99066	4.1784
3.19	3.97232	3.9589	3.98323	4.19159
3.2	3.95896	3.95781	3.98713	4.1855
3.21	3.96727	3.94734	3.9886	4.17847
3.22	3.96898	3.94634	3.99261	4.19415
3.23	3.97003	3.9536	3.99728	4.18162
3.24	3.96668	3.95061	3.9848	4.18025
3.25	3.96976	3.94817	3.98395	4.17445
3.26	3.95585	3.94763	3.98949	4.17922
3.27	3.96198	3.93956	3.9925	4.18133
3.28	3.95361	3.94617	3.99391	4.17599
3.29	3.95285	3.94211	3.99853	4.17397
3.3	3.95053	3.94035	3.99093	4.16382
3.31	3.95136	3.95116	3.99826	4.16907
3.32	3.96019	3.94949	3.99794	4.1642
3.33	3.95682	3.94223	3.99103	4.16286
3.34	3.95868	3.93321	3.98511	4.16277
3.35	3.95999	3.93565	3.9856	4.15768
3.36	3.95681	3.93321	3.98911	4.15474
3.37	3.96937	3.93013	3.98783	4.1571
3.38	3.96224	3.93985	3.98302	4.15221
3.39	3.96512	3.94276	3.98631	4.15347
3.4	3.96771	3.93882	3.98968	4.15445
3.41	3.96413	3.93774	3.99603	4.15109
3.42	3.96321	3.93261	3.99385	4.14506
3.43	3.95892	3.93747	3.98886	4.1578
3.44	3.96427	3.93024	3.98307	4.15661
3.45	3.96444	3.94134	3.986	4.15639
3.46	3.95094	3.94065	3.98677	4.15971
3.47	3.96288	3.93769	3.98049	4.15695
3.48	3.96715	3.94021	3.98152	4.1571
3.49	3.96377	3.93426	3.98415	4.1569
3.5	3.95875	3.93306	3.98638	4.15045
3.51	3.96478	3.93235	3.98645	4.14589
3.52	3.96623	3.93456	3.99281	4.14214
3.53	3.96909	3.9409	3.98928	4.14792
3.54	3.96721	3.94033	3.98863	4.15074
3.55	3.96342	3.94987	3.99208	4.15383
3.56	3.96495	3.94398	3.97612	4.15577
3.57	3.96856	3.94041	3.9734	4.14651
3.58	3.96715	3.94733	3.97991	4.15193
3.59	3.96957	3.94372	3.96559	4.14615
3.6	3.96117	3.94209	3.96746	4.15616
3.61	3.96485	3.94054	3.97041	4.15625
3.62	3.96792	3.94146	3.9794	4.14514
3.63	3.96595	3.95078	3.98035	4.15438
3.64	3.97013	3.9488	3.96817	4.15699
3.65	3.96125	3.94303	3.96966	4.15437
3.66	3.97085	3.94231	3.96759	4.15447
3.67	3.96092	3.93523	3.97139	4.14597
3.68	3.96208	3.94061	3.95912	4.14812
3.69	3.96407	3.93492	3.9593	4.15455
3.7	3.9581	3.93	3.95189	4.15292
3.71	3.9629	3.92874	3.961	4.14813
3.72	3.96226	3.91929	3.96668	4.13506
3.73	3.9585	3.91723	3.97175	4.13798
3.74	3.96213	3.91997	3.96559	4.13901
3.75	3.96437	3.91161	3.95973	4.13562
3.76	3.95604	3.90468	3.95788	4.1338
3.77	3.96227	3.91336	3.95755	4.13446
3.78	3.95744	3.91071	3.96139	4.12935
3.79	3.95558	3.90518	3.96295	4.13051
3.8	3.96024	3.90786	3.96121	4.14026
3.81	3.95117	3.90714	3.95176	4.13684
3.82	3.96212	3.90798	3.9412	4.12582
3.83	3.95838	3.90518	3.94374	4.12761
3.84	3.95665	3.9064	3.93447	4.13081
3.85	3.95771	3.90451	3.93284	4.13212
3.86	3.95282	3.91102	3.93056	4.12453
3.87	3.94847	3.90761	3.92965	4.13159
3.88	3.94833	3.89714	3.93724	4.13144
3.89	3.9376	3.8948	3.9389	4.13188
3.9	3.94761	3.901	3.93548	4.12724
3.91	3.94205	3.90367	3.93804	4.12847
3.92	3.95009	3.9026	3.93988	4.12545
3.93	3.94208	3.89404	3.9326	4.12927
3.94	3.94578	3.89127	3.94449	4.1255
3.95	3.94741	3.89526	3.94234	4.12466
3.96	3.94384	3.89876	3.93605	4.12646
3.97	3.9472	3.89828	3.94147	4.1193
3.98	3.93454	3.89709	3.94428	4.12305
3.99	3.93381	3.89452	3.93755	4.12169
4	3.9412	3.89583	3.94413	4.12479
4.01	3.9458	3.89478	3.94249	4.12791
4.02	3.94217	3.88862	3.94264	4.12475
4.03	3.9453	3.89109	3.9484	4.12915
4.04	3.94529	3.88899	3.9427	4.13029
4.05	3.94568	3.89359	3.94696	4.13074
4.06	3.93754	3.89492	3.95106	4.1271
4.07	3.95265	3.88222	3.95419	4.12575
4.08	3.94978	3.89321	3.94806	4.13431
4.09	3.94615	3.8826	3.95651	4.12695
4.1	3.94055	3.8877	3.94881	4.12313
4.11	3.94274	3.88695	3.94629	4.12378
4.12	3.93937	3.88425	3.94468	4.11969
4.13	3.93619	3.89088	3.94234	4.1234
4.14	3.9407	3.88475	3.93873	4.12668
4.15	3.94437	3.8948	3.94255	4.11725
4.16	3.94661	3.90261	3.9482	4.12946
4.17	3.94242	3.90363	3.93924	4.12738
4.18	3.94211	3.89647	3.93742	4.12275
4.19	3.93897	3.8934	3.93556	4.12137
4.2	3.92925	3.91155	3.92893	4.12397
4.21	3.93008	3.89635	3.93732	4.12391
4.22	3.92733	3.90394	3.93856	4.13514
4.23	3.92121	3.90406	3.93154	4.11546
4.24	3.91575	3.90308	3.92885	4.11338
4.25	3.92546	3.89803	3.93751	4.11175
4.26	3.91485	3.90221	3.92959	4.10929
4.27	3.91991	3.89878	3.93944	4.11718
4.28	3.92768	3.90394	3.93539	4.11596
4.29	3.93216	3.89522	3.93853	4.11784
4.3	3.92961	3.8984	3.94426	4.12331
4.31	3.93738	3.88911	3.94045	4.1232
4.32	3.92645	3.89826	3.93763	4.12
4.33	3.93134	3.89523	3.94035	4.10734
4.34	3.93777	3.89056	3.93541	4.10063
4.35	3.93572	3.8834	3.94163	4.10502
4.36	3.94136	3.89455	3.94296	4.10753
4.37	3.93124	3.88789	3.94198	4.10351
4.38	3.93418	3.87851	3.94105	4.10984
4.39	3.92075	3.8854	3.94296	4.107
4.4	3.91839	3.88579	3.94977	4.10729
4.41	3.93303	3.8907	3.95316	4.11096
4.42	3.93059	3.89131	3.95002	4.10608
4.43	3.92599	3.89244	3.94926	4.11005
4.44	3.92616	3.8878	3.94354	4.10563
4.45	3.92856	3.8901	3.94221	4.10382
4.46	3.92786	3.89066	3.94409	4.09924
4.47	3.93376	3.89086	3.94292	4.0976
4.48	3.92902	3.88686	3.94056	4.0998
4.49	3.93562	3.88907	3.94407	4.09894
4.5	3.93314	3.88462	3.943	4.08977
4.51	3.93873	3.88183	3.93524	4.09213
4.52	3.93218	3.86947	3.93296	4.0964
4.53	3.93409	3.87827	3.93038	4.09842
4.54	3.94173	3.87918	3.92441	4.09228
4.55	3.93529	3.88278	3.93602	4.09575
4.56	3.92906	3.87734	3.92841	4.10412
4.57	3.93662	3.87736	3.93024	4.09097
4.58	3.92694	3.87343	3.93827	4.09157
4.59	3.92941	3.88241	3.92784	4.091
4.6	3.93284	3.88086	3.92827	4.09238
4.61	3.92926	3.88144	3.92525	4.07862
4.62	3.92854	3.8728	3.92551	4.07971
4.63	3.93374	3.87911	3.9294	4.0785
4.64	3.93794	3.87813	3.92893	4.0756
4.65	3.93452	3.8888	3.93138	4.07943
4.66	3.93022	3.87894	3.93844	4.08
4.67	3.9228	3.87168	3.9346	4.07379
4.68	3.92574	3.88174	3.92967	4.08242
4.69	3.92435	3.8693	3.91994	4.08409
4.7	3.92536	3.87405	3.92423	4.09051
4.71	3.92064	3.87171	3.92187	4.08459
4.72	3.92269	3.86662	3.9208	4.07673
4.73	3.93243	3.87419	3.91912	4.08907
4.74	3.9349	3.87595	3.92831	4.08523
4.75	3.91745	3.87004	3.92531	4.07569
4.76	3.92231	3.87288	3.92623	4.08445
4.77	3.91934	3.87281	3.92069	4.07895
4.78	3.92409	3.87355	3.92256	4.0803
4.79	3.92173	3.87981	3.91869	4.07336
4.8	3.92224	3.87197	3.92818	4.07728
4.81	3.9208	3.86754	3.91413	4.08212
4.82	3.9181	3.86195	3.91697	4.07869
4.83	3.9231	3.86231	3.92194	4.0776
4.84	3.91496	3.87859	3.91891	4.07359
4.85	3.9285	3.87165	3.91904	4.07211
4.86	3.92905	3.87541	3.92233	4.07006
4.87	3.93261	3.87956	3.92303	4.06443
4.88	3.9199	3.87571	3.92234	4.07595
4.89	3.93627	3.87217	3.92871	4.0723
4.9	3.92101	3.8616	3.92873	4.0705
4.91	3.9221	3.86267	3.9192	4.08033
4.92	3.92647	3.86889	3.9112	4.07206
4.93	3.91519	3.86475	3.92023	4.06832
4.94	3.91266	3.85693	3.92161	4.07754
4.95	3.91158	3.86247	3.92158	4.07617
4.96	3.90924	3.86307	3.92165	4.07998
4.97	3.90662	3.85442	3.91738	4.07272
4.98	3.90879	3.85676	3.91445	4.07734
4.99	3.90244	3.85499	3.9156	4.07935
5	3.9047	3.86631	3.91502	4.07749
5.01	3.90748	3.85909	3.92123	4.07338
5.02	3.90458	3.86516	3.91568	4.07012
5.03	3.90991	3.8542	3.91451	4.07189
5.04	3.90681	3.84868	3.92085	4.07369
5.05	3.89343	3.86096	3.92363	4.06927
5.06	3.90719	3.85349	3.92194	4.06848
5.07	3.90901	3.85283	3.91454	4.07049
5.08	3.9119	3.84695	3.92001	4.06448
5.09	3.89976	3.8453	3.91526	4.06699
5.1	3.90939	3.84381	3.92182	4.07061
5.11	3.90425	3.83348	3.91043	4.07564
5.12	3.9123	3.83534	3.90819	4.07327
5.13	3.90273	3.83115	3.90888	4.07137
5.14	3.90138	3.8294	3.9142	4.07293
5.15	3.90673	3.83038	3.91072	4.06948
5.16	3.90428	3.83274	3.89905	4.0705
5.17	3.91521	3.8319	3.91169	4.07571
5.18	3.90493	3.81943	3.90747	4.06471
5.19	3.90639	3.82336	3.91024	4.05788
5.2	3.90742	3.82959	3.90531	4.06541
5.21	3.90014	3.83003	3.89272	4.07933
5.22	3.91084	3.83251	3.9037	4.07777
5.23	3.90187	3.82461	3.90697	4.07283
5.24	3.89398	3.83204	3.89707	4.07429
5.25	3.89463	3.82683	3.89271	4.07459
5.26	3.89263	3.8302	3.89047	4.07784
5.27	3.89741	3.82874	3.87985	4.08029
5.28	3.89549	3.82873	3.87713	4.07751
5.29	3.89374	3.82566	3.87468	4.07402
5.3	3.89404	3.8209	3.88719	4.06508
5.31	3.89828	3.82749	3.88797	4.0708
5.32	3.88715	3.81824	3.89177	4.06545
5.33	3.8804	3.82707	3.89052	4.05811
5.34	3.89379	3.82286	3.88851	4.06091
5.35	3.88976	3.82468	3.89063	4.05593
5.36	3.89858	3.82708	3.89074	4.0564
5.37	3.89142	3.82602	3.8965	4.06113
5.38	3.88489	3.82645	3.89467	4.05573
5.39	3.88909	3.81727	3.88962	4.05418
5.4	3.88492	3.81982	3.87988	4.04974
5.41	3.8864	3.82395	3.88567	4.06096
5.42	3.88826	3.82865	3.88829	4.05632
5.43	3.88504	3.8231	3.89333	4.06422
5.44	3.88501	3.8192	3.89594	4.05222
5.45	3.88129	3.82149	3.89287	4.05009
5.46	3.88601	3.83584	3.88848	4.0547
5.47	3.88892	3.82443	3.88739	4.06236
5.48	3.88253	3.82805	3.89014	4.05639
5.49	3.8877	3.8357	3.88877	4.05199
5.5	3.89549	3.82996	3.88743	4.05369
5.51	3.89543	3.82868	3.87661	4.05063
5.52	3.90101	3.82074	3.88576	4.04759
5.53	3.88934	3.82369	3.88327	4.05114
5.54	3.89081	3.82945	3.87577	4.0563
5.55	3.89468	3.83467	3.88517	4.05077
5.56	3.88724	3.82442	3.88168	4.05401
5.57	3.89238	3.82909	3.88544	4.0579
5.58	3.89936	3.82601	3.89312	4.06139
5.59	3.89062	3.82519	3.89213	4.05542
5.6	3.88667	3.82492	3.88533	4.0469
5.61	3.88291	3.8263	3.87918	4.05472
5.62	3.89913	3.82815	3.88446	4.04853
5.63	3.88964	3.81952	3.88255	4.04919
5.64	3.88506	3.82607	3.88718	4.0447
5.65	3.88762	3.83117	3.88053	4.05554
5.66	3.9004	3.82053	3.8811	4.05519
5.67	3.88611	3.82778	3.87923	4.04889
5.68	3.89042	3.82685	3.87677	4.0486
5.69	3.89245	3.82495	3.88623	4.05394
5.7	3.88523	3.81711	3.88305	4.05597
5.71	3.89299	3.81994	3.88765	4.05954
5.72	3.89253	3.82651	3.88298	4.05396
5.73	3.88405	3.82373	3.88332	4.05555
5.74	3.89122	3.829	3.88674	4.04932
5.75	3.89503	3.83256	3.88537	4.05071
5.76	3.89595	3.82263	3.88691	4.04767
5.77	3.89675	3.82728	3.8826	4.05348
5.78	3.88677	3.82674	3.88287	4.05053
5.79	3.89256	3.82775	3.87896	4.04658
5.8	3.89169	3.82939	3.87838	4.04004
5.81	3.89785	3.8191	3.87651	4.03748
5.82	3.89868	3.8253	3.88516	4.03111
5.83	3.88449	3.83344	3.88719	4.04205
5.84	3.89567	3.82325	3.88091	4.03839
5.85	3.89477	3.8226	3.88815	4.04349
5.86	3.90065	3.82101	3.87936	4.03676
5.87	3.89455	3.82153	3.88518	4.03624
5.88	3.88425	3.82024	3.88288	4.04121
5.89	3.88642	3.82162	3.88525	4.03373
5.9	3.89125	3.82838	3.88768	4.0368
5.91	3.88717	3.82788	3.88186	4.03368
5.92	3.89352	3.8177	3.87947	4.02966
5.93	3.88781	3.81692	3.87821	4.04043
5.94	3.89252	3.81487	3.87241	4.0387
5.95	3.89116	3.81886	3.88353	4.03618
5.96	3.88355	3.81558	3.88313	4.03588
5.97	3.88789	3.82537	3.88548	4.0302
5.98	3.88586	3.81753	3.87057	4.03113
5.99	3.88675	3.81335	3.88171	4.03652
6	3.88637	3.81718	3.889	4.02983
6.01	3.88368	3.81103	3.88553	4.0251
6.02	3.87413	3.8116	3.88926	4.02749
6.03	3.8854	3.81277	3.88305	4.02354
6.04	3.88027	3.81424	3.87738	4.03332
6.05	3.88015	3.81055	3.87507	4.02905
6.06	3.87931	3.80764	3.87938	4.03351
6.07	3.87127	3.80856	3.87604	4.0368
6.08	3.87593	3.80723	3.87091	4.04063
6.09	3.87835	3.81136	3.86142	4.04222
6.1	3.87499	3.81302	3.86199	4.03344
6.11	3.87516	3.80863	3.85658	4.03531
6.12	3.87934	3.80888	3.8516	4.0399
6.13	3.8764	3.80372	3.86182	4.04074
6.14	3.87799	3.80831	3.85315	4.0369
6.15	3.87536	3.80778	3.85815	4.03314
6.16	3.88173	3.80226	3.86099	4.03568
6.17	3.87993	3.80828	3.87491	4.04125
6.18	3.87749	3.81169	3.87516	4.03066
6.19	3.87754	3.80674	3.86914	4.03066
6.2	3.87856	3.80753	3.86974	4.03122
6.21	3.8761	3.80116	3.8816	4.02355
6.22	3.87778	3.79987	3.87641	4.03506
6.23	3.87056	3.78951	3.88346	4.03388
6.24	3.86876	3.79229	3.8787	4.0385
6.25	3.87292	3.7972	3.88617	4.02727
6.26	3.87854	3.79204	3.87934	4.0442
6.27	3.87667	3.79685	3.88087	4.03356
6.28	3.87171	3.79444	3.87427	4.02963
6.29	3.87423	3.7931	3.86896	4.02681
6.3	3.86596	3.78635	3.86111	4.03026
6.31	3.86513	3.78914	3.86329	4.03649
6.32	3.86768	3.78183	3.86007	4.03847
6.33	3.8658	3.78669	3.86713	4.04024
6.34	3.86928	3.79106	3.87061	4.04045
6.35	3.86931	3.78518	3.85989	4.02939
6.36	3.8661	3.78598	3.86178	4.0396
6.37	3.8713	3.7903	3.86742	4.04673
6.38	3.88174	3.79077	3.86625	4.05169
6.39	3.87198	3.78986	3.86288	4.04668
6.4	3.87158	3.78828	3.86354	4.05037
6.41	3.87281	3.79076	3.86166	4.04693
6.42	3.86684	3.79439	3.8639	4.04138
6.43	3.86864	3.78449	3.86456	4.03903
6.44	3.87058	3.7982	3.863	4.04123
6.45	3.87558	3.79939	3.85916	4.03418
6.46	3.87879	3.79584	3.86199	4.03982
6.47	3.87071	3.78855	3.86281	4.03563
6.48	3.88098	3.79277	3.86789	4.03963
6.49	3.8807	3.79056	3.86867	4.03836
6.5	3.87864	3.78977	3.85901	4.0437
6.51	3.88056	3.7929	3.85304	4.04151
6.52	3.88016	3.79166	3.8584	4.04403
6.53	3.87636	3.78585	3.85425	4.03599
6.54	3.88277	3.78416	3.85465	4.04605
6.55	3.87039	3.78737	3.85519	4.04577
6.56	3.87419	3.7889	3.84905	4.04417
6.57	3.87815	3.7921	3.85471	4.03385
6.58	3.88067	3.79307	3.85361	4.03669
6.59	3.87158	3.80382	3.8481	4.03631
6.6	3.87716	3.79329	3.85969	4.02307
6.61	3.87679	3.79541	3.84725	4.03204
6.62	3.8789	3.79387	3.84703	4.02858
6.63	3.88528	3.79422	3.84976	4.02954
6.64	3.88246	3.78763	3.84423	4.03697
6.65	3.88023	3.78964	3.85126	4.03722
6.66	3.87937	3.79345	3.84847	4.02831
6.67	3.87529	3.78517	3.85038	4.03815
6.68	3.88728	3.79428	3.84986	4.03357
6.69	3.88255	3.79054	3.85354	4.02973
6.7	3.88301	3.78852	3.84515	4.02671
6.71	3.88898	3.78676	3.83994	4.04003
6.72	3.88885	3.79235	3.84414	4.02974
6.73	3.88316	3.78463	3.83991	4.0271
6.74	3.89536	3.78266	3.84636	4.02797
6.75	3.8806	3.78842	3.84475	4.02196
6.76	3.88823	3.79173	3.84478	4.02463
6.77	3.88682	3.78116	3.84225	4.02024
6.78	3.88663	3.78372	3.84076	4.01374
6.79	3.88084	3.78717	3.83427	4.01476
6.8	3.88378	3.78694	3.84153	4.02071
6.81	3.88932	3.7853	3.83507	4.02276
6.82	3.88617	3.7969	3.84459	4.02763
6.83	3.88885	3.79497	3.84412	4.0259
6.84	3.88256	3.7942	3.83708	4.02416
6.85	3.87465	3.79443	3.84746	4.0203
6.86	3.87387	3.79544	3.84043	4.0275
6.87	3.8684	3.79582	3.84309	4.0205
6.88	3.86445	3.79586	3.85053	4.02346
6.89	3.87241	3.78707	3.84003	4.02343
6.9	3.87119	3.77984	3.85286	4.02243
6.91	3.86221	3.7786	3.84799	4.02815
6.92	3.87412	3.7826	3.8373	4.03032
6.93	3.8685	3.78429	3.83908	4.02539
6.94	3.87124	3.7825	3.83942	4.0195
6.95	3.87638	3.78099	3.83451	4.02542
6.96	3.87676	3.79172	3.83285	4.02754
6.97	3.87346	3.78084	3.83785	4.01775
6.98	3.87249	3.78491	3.83821	4.01709
6.99	3.86931	3.78376	3.83549	4.01556
7	3.87301	3.78112	3.84217	4.0156
7.01	3.86391	3.78292	3.84319	4.01752
7.02	3.86749	3.78417	3.84576	4.00637
7.03	3.86539	3.78356	3.85226	4.01737
7.04	3.86629	3.77863	3.84027	4.01438
7.05	3.86888	3.77998	3.83972	4.02004
7.06	3.86448	3.77771	3.84779	4.02322
7.07	3.86519	3.77416	3.84449	4.02326
7.08	3.86944	3.77112	3.84968	4.01758
7.09	3.87227	3.77459	3.84238	4.01941
7.1	3.86627	3.77946	3.83802	4.01209
7.11	3.87079	3.78221	3.83781	4.02174
7.12	3.86111	3.77553	3.84083	4.02472
7.13	3.85909	3.76866	3.83686	4.01388
7.14	3.8555	3.76402	3.83104	4.0259
7.15	3.85105	3.76967	3.84063	4.02767
7.16	3.85319	3.76848	3.84257	4.01906
7.17	3.85831	3.7654	3.8364	4.02606
7.18	3.85856	3.76666	3.83171	4.02661
7.19	3.85654	3.76184	3.82791	4.02961
7.2	3.86404	3.7599	3.83666	4.02539
7.21	3.85869	3.76356	3.82595	4.03032
7.22	3.86266	3.75485	3.82854	4.02529
7.23	3.85816	3.76393	3.82283	4.03278
7.24	3.86936	3.76542	3.82132	4.02253
7.25	3.86363	3.76229	3.82413	4.03008
7.26	3.86335	3.76562	3.82299	4.02194
7.27	3.86513	3.76917	3.82106	4.02752
7.28	3.85819	3.76444	3.82362	4.02721
7.29	3.86217	3.76275	3.82248	4.02829
7.3	3.87049	3.76213	3.82394	4.02296
7.31	3.86032	3.76403	3.82816	4.01779
7.32	3.86308	3.76479	3.82724	4.02661
7.33	3.8665	3.76391	3.83698	4.02135
7.34	3.86392	3.77226	3.83193	4.02933
7.35	3.86761	3.76632	3.82438	4.0256
7.36	3.85578	3.7688	3.82939	4.0236
7.37	3.85619	3.76777	3.83315	4.02252
7.38	3.86316	3.77031	3.82339	4.02456
7.39	3.85661	3.77011	3.82641	4.03115
7.4	3.86063	3.76773	3.83159	4.02227
7.41	3.86304	3.76286	3.83928	4.02112
7.42	3.87051	3.76082	3.83501	4.02344
7.43	3.8628	3.75907	3.8274	4.02498
7.44	3.86149	3.75853	3.8245	4.02671
7.45	3.8588	3.7639	3.82465	4.03068
7.46	3.86258	3.75848	3.82492	4.03662
7.47	3.87018	3.75463	3.82577	4.03702
7.48	3.8722	3.75998	3.82542	4.03649
7.49	3.8691	3.75816	3.81707	4.03078
7.5	3.87286	3.76082	3.82684	4.0172
7.51	3.87278	3.75743	3.83023	4.02394
7.52	3.86921	3.75853	3.81986	4.02555
7.53	3.88486	3.74913	3.83136	4.02452
7.54	3.88376	3.75374	3.82699	4.03055
7.55	3.88117	3.75402	3.82678	4.02334
7.56	3.87357	3.75336	3.8211	4.02556
7.57	3.87711	3.75439	3.82308	4.02959
7.58	3.8735	3.75856	3.82468	4.03496
7.59	3.86865	3.74826	3.82311	4.03402
7.6	3.87288	3.74269	3.83007	4.03415
7.61	3.86723	3.74485	3.82688	4.03448
7.62	3.86893	3.7548	3.82321	4.02151
7.63	3.85779	3.7493	3.82835	4.0301
7.64	3.8611	3.75224	3.82194	4.02117
7.65	3.86409	3.751	3.8285	4.02914
7.66	3.86513	3.75245	3.82813	4.01982
7.67	3.8654	3.74486	3.82658	4.01929
7.68	3.86218	3.74862	3.83363	4.02398
7.69	3.86755	3.74397	3.83005	4.02315
7.7	3.86288	3.74522	3.82039	4.02022
7.71	3.86398	3.74331	3.82778	4.02122
7.72	3.87253	3.74309	3.82647	4.01951
7.73	3.87053	3.73951	3.8227	4.01415
7.74	3.86706	3.7506	3.82515	4.01567
7.75	3.86456	3.7494	3.81825	4.01565
7.76	3.85257	3.74434	3.81931	4.00974
7.77	3.85975	3.75089	3.81889	4.00904
7.78	3.85943	3.7506	3.81259	4.01405
7.79	3.86255	3.753	3.81234	4.01478
7.8	3.86484	3.75039	3.8153	4.02179
7.81	3.84797	3.74498	3.8181	4.01822
7.82	3.85438	3.75013	3.81573	4.0171
7.83	3.85509	3.75153	3.81704	4.02036
7.84	3.85309	3.75025	3.81695	4.01718
7.85	3.86114	3.74619	3.81581	4.01535
7.86	3.85577	3.75166	3.81241	4.01539
7.87	3.85217	3.75722	3.81636	4.01568
7.88	3.8488	3.74424	3.82337	4.02354
7.89	3.85422	3.74554	3.81995	4.02023
7.9	3.84616	3.74407	3.82192	4.02125
7.91	3.85165	3.74886	3.81459	4.0126
7.92	3.85323	3.74977	3.81696	4.01183
7.93	3.85102	3.74615	3.82759	4.01349
7.94	3.85334	3.75494	3.80896	4.01604
7.95	3.85138	3.75194	3.79949	4.01623
7.96	3.85102	3.74732	3.80353	4.02018
7.97	3.85311	3.75168	3.80779	4.01881
7.98	3.85206	3.75271	3.8057	4.01028
7.99	3.84624	3.75433	3.80511	4.0058
8	3.84567	3.75441	3.79589	4.00435
8.01	3.84768	3.74913	3.81341	4.00599
8.02	3.85386	3.74571	3.80171	4.00941
8.03	3.84338	3.75283	3.79527	4.01368
8.04	3.85276	3.75273	3.8021	4.009
8.05	3.84752	3.74646	3.80588	4.01594
8.06	3.84615	3.75331	3.80864	4.01012
8.07	3.84916	3.74933	3.8121	4.00893
8.08	3.85188	3.7479	3.80592	4.00719
8.09	3.84911	3.74856	3.80305	3.99899
8.1	3.85605	3.7498	3.80429	4.0093
8.11	3.84697	3.74516	3.80176	4.00933
8.12	3.85004	3.74966	3.80227	4.01022
8.13	3.84958	3.74844	3.80586	4.00361
8.14	3.85498	3.74565	3.80427	4.00896
8.15	3.85342	3.74759	3.79992	4.0143
8.16	3.84838	3.7455	3.80328	4.00841
8.17	3.85168	3.74276	3.80168	4.01478
8.18	3.85091	3.7376	3.8015	4.02017
8.19	3.84942	3.7492	3.79709	4.0162
8.2	3.84379	3.73801	3.7989	4.02201
8.21	3.84521	3.74291	3.8059	4.02214
8.22	3.84016	3.73807	3.79774	4.02388
8.23	3.8415	3.74928	3.79845	4.02551
8.24	3.84615	3.75143	3.79679	4.02724
8.25	3.84241	3.74545	3.80044	4.02394
8.26	3.84533	3.75385	3.79486	4.02176
8.27	3.84937	3.75593	3.79705	4.02428
8.28	3.85381	3.74735	3.802	4.0123
8.29	3.85326	3.75725	3.79555	4.01447
8.3	3.85993	3.75217	3.79737	4.01294
8.31	3.85791	3.74868	3.80066	4.00259
8.32	3.84867	3.74675	3.79594	4.00453
8.33	3.84936	3.75282	3.80202	4.0068
8.34	3.84259	3.74228	3.80003	4.00373
8.35	3.84867	3.74846	3.79989	3.99935
8.36	3.84371	3.74298	3.79861	4.00095
8.37	3.84549	3.74549	3.79726	4.00685
8.38	3.84097	3.74199	3.79631	4.00858
8.39	3.84082	3.73722	3.80398	4.00661
8.4	3.84766	3.73714	3.79785	4.01406
8.41	3.84624	3.73394	3.80361	4.01129
8.42	3.84367	3.73762	3.80702	4.0142
8.43	3.84377	3.7392	3.80616	4.02002
8.44	3.84286	3.738	3.80615	4.02031
8.45	3.85179	3.73831	3.80272	4.017
8.46	3.85361	3.73373	3.79459	4.01445
8.47	3.85195	3.74283	3.80117	4.00457
8.48	3.84306	3.74308	3.79863	4.00947
8.49	3.8458	3.74102	3.79964	4.01234
8.5	3.85144	3.73933	3.80134	4.01393
8.51	3.85828	3.73694	3.79792	4.01245
8.52	3.85302	3.73371	3.79528	4.0051
8.53	3.85919	3.74182	3.79751	4.01471
8.54	3.8519	3.73082	3.79569	4.02177
8.55	3.8505	3.734	3.78916	4.01619
8.56	3.85646	3.7338	3.80414	4.01388
8.57	3.85463	3.73414	3.79768	4.02265
8.58	3.85321	3.73429	3.79647	4.01408
8.59	3.84078	3.7313	3.79001	4.01291
8.6	3.84001	3.73573	3.79014	4.00983
8.61	3.84142	3.73204	3.78946	4.01077
8.62	3.84392	3.73153	3.79111	4.01011
8.63	3.84814	3.724	3.78943	4.01268
8.64	3.84871	3.72649	3.79054	4.00749
8.65	3.85589	3.72664	3.78893	4.01058
8.66	3.84473	3.73117	3.79665	4.00294
8.67	3.84591	3.73587	3.79812	4.00198
8.68	3.85621	3.73112	3.79202	4.0087
8.69	3.85054	3.73905	3.7945	3.99663
8.7	3.85547	3.73206	3.792	4.00014
8.71	3.85419	3.73315	3.79452	3.99697
8.72	3.85685	3.72726	3.78113	4.00414
8.73	3.84748	3.73181	3.78775	3.99459
8.74	3.8498	3.73093	3.79964	3.99809
8.75	3.84916	3.7306	3.78811	4.00482
8.76	3.85497	3.72958	3.78789	4.00185
8.77	3.85196	3.73496	3.79068	4.00002
8.78	3.84536	3.72875	3.78642	3.99963
8.79	3.85061	3.72503	3.79277	3.99696
8.8	3.85773	3.72801	3.78569	4.00042
8.81	3.85203	3.72988	3.79757	3.98446
8.82	3.85699	3.72584	3.78782	3.99633
8.83	3.85837	3.72291	3.79202	3.99023
8.84	3.85597	3.71692	3.79833	3.98781
8.85	3.85096	3.72297	3.79235	3.99459
8.86	3.86113	3.71838	3.7925	3.99223
8.87	3.86339	3.7196	3.79631	3.98789
8.88	3.85693	3.72623	3.79944	3.99791
8.89	3.84967	3.72704	3.78415	3.98874
8.9	3.85471	3.72477	3.78874	3.9917
8.91	3.86008	3.72403	3.78104	3.98912
8.92	3.86352	3.731	3.78344	3.9938
8.93	3.85413	3.72772	3.78369	3.98736
8.94	3.8542	3.72589	3.78715	3.98805
8.95	3.85707	3.73065	3.78843	3.98552
8.96	3.85581	3.72874	3.78503	3.98825
8.97	3.8541	3.72353	3.78615	3.99064
8.98	3.85787	3.7269	3.7852	3.99453
8.99	3.85596	3.72564	3.77774	3.99908
9	3.85545	3.717	3.77672	3.99249
9.01	3.85409	3.71912	3.783	3.99084
9.02	3.86822	3.72208	3.77943	3.9951
9.03	3.86384	3.71444	3.78335	3.98777
9.04	3.856	3.71995	3.7801	3.98815
9.05	3.85752	3.72562	3.78008	3.98835
9.06	3.86692	3.71117	3.78068	3.99448
9.07	3.8615	3.71984	3.77842	3.98131
9.08	3.8549	3.72131	3.78008	3.99016
9.09	3.85241	3.72914	3.7783	3.9814
9.1	3.8591	3.72428	3.7792	3.98612
9.11	3.84688	3.72663	3.78338	3.98946
9.12	3.85061	3.72799	3.77534	3.98614
9.13	3.8454	3.71977	3.78297	3.98972
9.14	3.85682	3.71858	3.78125	3.97579
9.15	3.84449	3.72365	3.77935	3.98064
9.16	3.84632	3.7196	3.77786	3.9836
9.17	3.84225	3.72285	3.78587	3.98229
9.18	3.84049	3.72175	3.78568	3.98937
9.19	3.84393	3.72388	3.78705	3.98238
9.2	3.84518	3.71795	3.7718	3.97552
9.21	3.84669	3.72147	3.77842	3.97661
9.22	3.85029	3.72084	3.77671	3.98203
9.23	3.84753	3.72707	3.77621	3.98138
9.24	3.8465	3.72274	3.77909	3.97295
9.25	3.85392	3.71537	3.77736	3.98068
9.26	3.84618	3.71582	3.77378	3.98422
9.27	3.85967	3.71878	3.77492	3.98075
9.28	3.85514	3.71148	3.77372	3.98189
9.29	3.84485	3.71569	3.77339	3.98336
9.3	3.84199	3.70765	3.77216	3.97806
9.31	3.84518	3.71122	3.77758	3.97498
9.32	3.84811	3.7169	3.77197	3.97671
9.33	3.8512	3.71204	3.77649	3.97194
9.34	3.85296	3.71217	3.77311	3.97032
9.35	3.85269	3.71396	3.77332	3.96967
9.36	3.85043	3.70906	3.77895	3.97549
9.37	3.84526	3.70682	3.77692	3.97574
9.38	3.84904	3.7155	3.77337	3.9767
9.39	3.84213	3.71493	3.7698	3.97235
9.4	3.83782	3.71614	3.77715	3.96517
9.41	3.84652	3.72031	3.78028	3.96393
9.42	3.84962	3.71841	3.78119	3.96062
9.43	3.84981	3.72803	3.78133	3.96185
9.44	3.85263	3.72292	3.78222	3.95886
9.45	3.85562	3.71043	3.78791	3.96075
9.46	3.84815	3.71716	3.78419	3.96372
9.47	3.85505	3.70898	3.78589	3.96289
9.48	3.85449	3.7112	3.77791	3.97371
9.49	3.85281	3.71206	3.78082	3.96565
9.5	3.85068	3.71676	3.77623	3.96994
9.51	3.85892	3.70825	3.76903	3.97165
9.52	3.8613	3.70911	3.7682	3.96948
9.53	3.85035	3.70987	3.78304	3.97141
9.54	3.85164	3.71408	3.778	3.96924
9.55	3.85659	3.72558	3.77354	3.96045
9.56	3.85353	3.72323	3.77692	3.96457
9.57	3.85651	3.72245	3.77031	3.9638
9.58	3.85151	3.72713	3.77596	3.96336
9.59	3.85677	3.71856	3.77293	3.97186
9.6	3.86435	3.7186	3.77328	3.97049
9.61	3.85834	3.71943	3.77329	3.96846
9.62	3.8592	3.72414	3.77013	3.96585
9.63	3.85407	3.71967	3.77473	3.96219
9.64	3.85325	3.72275	3.77539	3.96469
9.65	3.84903	3.72044	3.78209	3.97001
9.66	3.85566	3.71547	3.77257	3.96913
9.67	3.84686	3.71616	3.76653	3.96012
9.68	3.86371	3.71827	3.76397	3.97818
9.69	3.84739	3.70885	3.77277	3.97738
9.7	3.84333	3.71645	3.76761	3.9761
9.71	3.85331	3.71301	3.76691	3.96873
9.72	3.8574	3.71743	3.77326	3.97886
9.73	3.85377	3.71786	3.76422	3.97294
9.74	3.85921	3.72502	3.76424	3.96708
9.75	3.85531	3.71404	3.76842	3.96779
9.76	3.8613	3.7172	3.76524	3.97324
9.77	3.85708	3.71561	3.76756	3.96544
9.78	3.85147	3.71996	3.76148	3.96919
9.79	3.85563	3.71961	3.77253	3.96714
9.8	3.85746	3.71387	3.77048	3.97232
9.81	3.85911	3.71228	3.77308	3.96669
9.82	3.84952	3.72123	3.77354	3.97437
9.83	3.85788	3.7129	3.77439	3.96938
9.84	3.86263	3.72527	3.77497	3.9632
9.85	3.8591	3.7145	3.77585	3.96544
9.86	3.86182	3.71926	3.7729	3.96286
9.87	3.85896	3.72009	3.77682	3.96025
9.88	3.85552	3.72339	3.76741	3.97017
9.89	3.85048	3.7237	3.76968	3.9686
9.9	3.85546	3.71622	3.77442	3.96909
9.91	3.85743	3.70929	3.76469	3.96791
9.92	3.85406	3.71461	3.77155	3.96478
9.93	3.86244	3.71219	3.76662	3.97131
9.94	3.8604	3.72025	3.77902	3.97283
9.95	3.84997	3.72119	3.77465	3.97076
9.96	3.84637	3.72158	3.76692	3.96974
9.97	3.84559	3.71336	3.77097	3.97537
9.98	3.83898	3.72253	3.76887	3.97157
9.99	3.84251	3.71477	3.76087	3.98006
10	3.83695	3.71582	3.76854	3.98078
10.01	3.83976	3.71418	3.76849	3.97647
10.02	3.84318	3.71557	3.76685	3.96827
10.03	3.84195	3.71748	3.76937	3.97663
10.04	3.83586	3.71774	3.76614	3.98183
10.05	3.83999	3.71223	3.76156	3.97614
10.06	3.84398	3.71124	3.77145	3.9769
10.07	3.84423	3.71367	3.76524	3.98162
10.08	3.83944	3.71717	3.76417	3.98097
10.09	3.83944	3.71915	3.76123	3.98346
10.1	3.84211	3.72	3.76232	3.98176
10.11	3.84385	3.7191	3.75993	3.98089
10.12	3.84535	3.72141	3.76298	3.98118
10.13	3.84115	3.7208	3.75839	3.97956
10.14	3.85206	3.72213	3.76462	3.97602
10.15	3.83858	3.71578	3.7681	3.96768
10.16	3.83964	3.71352	3.76687	3.97251
10.17	3.84069	3.7084	3.77087	3.96812
10.18	3.84173	3.72769	3.77191	3.97133
10.19	3.84447	3.72467	3.76447	3.97097
10.2	3.84017	3.721	3.76524	3.97175
10.21	3.84712	3.72471	3.77129	3.96823
10.22	3.8413	3.72101	3.76785	3.96328
10.23	3.83698	3.72588	3.76661	3.95824
10.24	3.84956	3.7295	3.76723	3.96216
10.25	3.83626	3.72831	3.75968	3.96749
10.26	3.8414	3.72124	3.7569	3.96838
10.27	3.84358	3.72225	3.75582	3.96584
10.28	3.84824	3.71007	3.75458	3.96244
10.29	3.84215	3.71779	3.75956	3.96291
10.3	3.84797	3.72017	3.76517	3.96457
10.31	3.8407	3.71916	3.75788	3.96629
10.32	3.84861	3.72088	3.75895	3.96448
10.33	3.85616	3.72297	3.75712	3.96461
10.34	3.85448	3.72392	3.7602	3.96655
10.35	3.85404	3.71243	3.74913	3.97451
10.36	3.856	3.71252	3.75287	3.97047
10.37	3.85329	3.71606	3.76121	3.97806
10.38	3.85118	3.71192	3.75974	3.97702
10.39	3.84558	3.71512	3.76353	3.97723
10.4	3.84999	3.71352	3.76445	3.96972
10.41	3.853	3.71823	3.75921	3.97084
10.42	3.84835	3.70981	3.7594	3.97092
10.43	3.84272	3.71334	3.75465	3.97055
10.44	3.84845	3.70639	3.75957	3.97587
10.45	3.8541	3.70746	3.76219	3.96774
10.46	3.85001	3.71135	3.75882	3.96184
10.47	3.84946	3.70798	3.76078	3.9623
10.48	3.84276	3.71733	3.75394	3.96106
10.49	3.84979	3.71038	3.76195	3.95532
10.5	3.84795	3.70754	3.77246	3.95785
10.51	3.84485	3.70924	3.76207	3.95936
10.52	3.84918	3.70306	3.76549	3.96491
10.53	3.85474	3.70834	3.76998	3.96129
10.54	3.84081	3.70761	3.76211	3.96002
10.55	3.85045	3.70289	3.76133	3.96653
10.56	3.84315	3.7039	3.75617	3.96238
10.57	3.84184	3.70299	3.76298	3.96344
10.58	3.84172	3.69831	3.75294	3.95935
10.59	3.83581	3.69745	3.76111	3.96478
10.6	3.83972	3.70041	3.758	3.97065
10.61	3.83697	3.70396	3.75906	3.97036
10.62	3.834	3.70554	3.7516	3.97278
10.63	3.83288	3.70018	3.75707	3.96817
10.64	3.84016	3.70513	3.75803	3.97397
10.65	3.83031	3.69413	3.75843	3.9676
10.66	3.84235	3.69867	3.76043	3.96945
10.67	3.84321	3.70169	3.7611	3.97075
10.68	3.83978	3.69549	3.75744	3.97134
10.69	3.84993	3.69671	3.76381	3.96345
10.7	3.84102	3.69244	3.75956	3.97082
10.71	3.84076	3.70102	3.75895	3.96164
10.72	3.84285	3.69402	3.763	3.96627
10.73	3.83499	3.69189	3.76582	3.96561
10.74	3.84012	3.69256	3.76596	3.96428
10.75	3.83816	3.68587	3.76639	3.96739
10.76	3.83844	3.70407	3.76153	3.96446
10.77	3.83739	3.70348	3.75716	3.96891
10.78	3.83789	3.69818	3.76117	3.97082
10.79	3.83541	3.69993	3.75525	3.97317
10.8	3.83936	3.7053	3.76076	3.9749
10.81	3.83622	3.7006	3.75964	3.97099
10.82	3.83755	3.70244	3.75609	3.97526
10.83	3.84401	3.69013	3.75298	3.9706
10.84	3.83873	3.70263	3.75604	3.96922
10.85	3.83752	3.69615	3.75386	3.96316
10.86	3.83161	3.69406	3.758	3.96443
10.87	3.8381	3.70169	3.76328	3.95383
10.88	3.83604	3.69983	3.7479	3.96224
10.89	3.82985	3.70115	3.75261	3.96108
10.9	3.84524	3.70624	3.74669	3.96654
10.91	3.83365	3.71102	3.75112	3.96652
10.92	3.83751	3.70669	3.74785	3.96687
10.93	3.83142	3.70598	3.749	3.96209
10.94	3.83393	3.70377	3.7476	3.97354
10.95	3.83123	3.69886	3.74947	3.97275
10.96	3.82907	3.6944	3.75557	3.97745
10.97	3.8311	3.699	3.74037	3.97556
10.98	3.8398	3.70567	3.74048	3.97076
10.99	3.83144	3.70024	3.73899	3.96756
11	3.82626	3.6971	3.7427	3.96866
11.01	3.83159	3.70224	3.74394	3.96503
11.02	3.82477	3.69975	3.74237	3.97143
11.03	3.82764	3.70666	3.75216	3.96078
11.04	3.83299	3.7085	3.7401	3.96454
11.05	3.82819	3.70531	3.74159	3.95848
11.06	3.82947	3.70625	3.74714	3.95613
11.07	3.82906	3.70347	3.74074	3.95795
11.08	3.82685	3.70134	3.73972	3.95601
11.09	3.83367	3.70955	3.74418	3.96227
11.1	3.82907	3.70408	3.7391	3.96172
11.11	3.83626	3.70613	3.73896	3.96527
11.12	3.83612	3.70652	3.73646	3.96524
11.13	3.83591	3.70405	3.7374	3.96073
11.14	3.83865	3.7075	3.74314	3.95879
11.15	3.83762	3.70771	3.75141	3.95533
11.16	3.83116	3.70265	3.74774	3.9507
11.17	3.82557	3.70723	3.74913	3.95746
11.18	3.82034	3.70735	3.7448	3.95153
11.19	3.82472	3.70349	3.74233	3.94898
11.2	3.82949	3.70243	3.73887	3.95649
11.21	3.83196	3.70483	3.73931	3.9504
11.22	3.83115	3.7052	3.74335	3.94957
11.23	3.82561	3.7057	3.7394	3.94084
11.24	3.82891	3.70514	3.73618	3.952
11.25	3.82533	3.70197	3.74145	3.95061
11.26	3.83345	3.7095	3.74025	3.94543
11.27	3.82997	3.70933	3.73402	3.95428
11.28	3.82822	3.71005	3.73735	3.94518
11.29	3.83849	3.70909	3.74624	3.94508
11.3	3.83269	3.70445	3.74842	3.94307
11.31	3.83158	3.70619	3.74561	3.94543
11.32	3.8377	3.71113	3.74618	3.94635
11.33	3.83189	3.70694	3.73721	3.94444
11.34	3.8327	3.70875	3.7394	3.95049
11.35	3.82951	3.71234	3.7357	3.95035
11.36	3.84119	3.70604	3.74536	3.94767
11.37	3.83492	3.70635	3.74382	3.94537
11.38	3.83003	3.70139	3.74985	3.94086
11.39	3.83228	3.70359	3.74927	3.94374
11.4	3.82939	3.70494	3.74695	3.9478
11.41	3.83725	3.7069	3.73735	3.94549
11.42	3.8389	3.70595	3.74666	3.95531
11.43	3.83556	3.70553	3.7479	3.96162
11.44	3.83046	3.69998	3.74959	3.95655
11.45	3.8394	3.70445	3.75109	3.95642
11.46	3.83505	3.70136	3.75209	3.96577
11.47	3.83032	3.70329	3.75602	3.95968
11.48	3.83483	3.70381	3.74806	3.95502
11.49	3.83229	3.7022	3.7567	3.96273
11.5	3.837	3.70226	3.74712	3.95885
11.51	3.83729	3.69826	3.75003	3.95823
11.52	3.83755	3.6972	3.75097	3.96052
11.53	3.83627	3.69893	3.74758	3.95892
11.54	3.83174	3.70055	3.73985	3.96122
11.55	3.83428	3.69896	3.74163	3.954
11.56	3.83452	3.704	3.73992	3.94986
11.57	3.83679	3.69492	3.73798	3.96001
11.58	3.82833	3.69967	3.7403	3.95972
11.59	3.83999	3.69748	3.74435	3.95301
11.6	3.83526	3.69739	3.73477	3.9459
11.61	3.83337	3.69508	3.73163	3.95296
11.62	3.83572	3.68871	3.73824	3.95534
11.63	3.84356	3.69661	3.73693	3.95571
11.64	3.8406	3.6867	3.73785	3.95568
11.65	3.83174	3.69879	3.74503	3.95012
11.66	3.83436	3.70132	3.75055	3.94912
11.67	3.83617	3.69478	3.73669	3.9558
11.68	3.83935	3.70075	3.73946	3.95426
11.69	3.84724	3.7002	3.74386	3.95749
11.7	3.84099	3.69626	3.74552	3.95309
11.71	3.84379	3.69641	3.73727	3.9505
11.72	3.83847	3.69625	3.74063	3.96211
11.73	3.84443	3.69599	3.74816	3.95478
11.74	3.84474	3.69162	3.75307	3.9618
11.75	3.83357	3.69834	3.74551	3.95098
11.76	3.84268	3.69739	3.74701	3.95367
11.77	3.83485	3.68878	3.74433	3.96117
11.78	3.83952	3.69644	3.7489	3.96041
11.79	3.84886	3.68997	3.74215	3.95807
11.8	3.84715	3.6991	3.74134	3.95665
11.81	3.84727	3.69702	3.74862	3.96436
11.82	3.8345	3.69935	3.7435	3.95391
11.83	3.83908	3.69925	3.74812	3.95588
11.84	3.84047	3.69756	3.73869	3.95454
11.85	3.84112	3.7025	3.74287	3.95874
11.86	3.8476	3.69507	3.74066	3.95312
11.87	3.84252	3.70045	3.73875	3.95161
11.88	3.82893	3.70042	3.73891	3.94942
11.89	3.8302	3.70443	3.74242	3.94238
11.9	3.8407	3.69658	3.74148	3.9477
11.91	3.84054	3.69073	3.74256	3.94633
11.92	3.83815	3.69756	3.7425	3.9449
11.93	3.83829	3.70654	3.74279	3.94639
11.94	3.83836	3.69712	3.74	3.94175
11.95	3.83598	3.70175	3.73665	3.94062
11.96	3.83868	3.69474	3.7402	3.9398
11.97	3.83666	3.70154	3.74936	3.94817
11.98	3.83458	3.69045	3.74112	3.94857
11.99	3.83011	3.68838	3.7475	3.94275
12	3.8313	3.69453	3.74913	3.93822
12.01	3.83982	3.68336	3.74472	3.94109
12.02	3.83354	3.68627	3.73787	3.94044
12.03	3.81962	3.70073	3.74884	3.94224
12.04	3.8353	3.69439	3.74624	3.93722
12.05	3.82656	3.69695	3.73951	3.94397
12.06	3.82494	3.69521	3.74212	3.94545
12.07	3.8371	3.69205	3.73914	3.94097
12.08	3.83232	3.69855	3.74249	3.94172
12.09	3.83329	3.68706	3.74178	3.93807
12.1	3.83758	3.69607	3.7415	3.94234
12.11	3.83869	3.68661	3.74459	3.94313
12.12	3.83415	3.69205	3.75186	3.93905
12.13	3.83924	3.68983	3.74227	3.9348
12.14	3.83834	3.68548	3.74893	3.93647
12.15	3.84155	3.68162	3.74611	3.93139
12.16	3.83763	3.67941	3.74514	3.93619
12.17	3.83559	3.67727	3.74735	3.93433
12.18	3.8365	3.68585	3.74483	3.95032
12.19	3.83505	3.67944	3.74178	3.94664
12.2	3.83471	3.68762	3.73927	3.94174
12.21	3.83479	3.68003	3.73724	3.93873
12.22	3.83642	3.68487	3.75165	3.93796
12.23	3.83318	3.69313	3.74151	3.94347
12.24	3.83537	3.67713	3.73658	3.94624
12.25	3.83356	3.68379	3.73851	3.94897
12.26	3.84456	3.69159	3.73055	3.94089
12.27	3.83349	3.68987	3.73972	3.93723
12.28	3.82371	3.6849	3.73584	3.94383
12.29	3.82362	3.68839	3.72889	3.94402
12.3	3.82934	3.68374	3.73409	3.93545
12.31	3.82072	3.68719	3.73861	3.94439
12.32	3.81308	3.68184	3.73858	3.93698
12.33	3.8227	3.68454	3.73613	3.9366
12.34	3.83338	3.68173	3.74103	3.93576
12.35	3.82825	3.69198	3.73946	3.93792
12.36	3.82101	3.69047	3.74322	3.93873
12.37	3.82828	3.689	3.74057	3.93635
12.38	3.82651	3.69324	3.73545	3.94019
12.39	3.82694	3.69273	3.73547	3.93641
12.4	3.82983	3.68984	3.73758	3.94119
12.41	3.83267	3.69512	3.73576	3.94482
12.42	3.83032	3.69116	3.73331	3.93792
12.43	3.83529	3.68451	3.73712	3.93967
12.44	3.83094	3.69034	3.74796	3.93815
12.45	3.83793	3.69093	3.74829	3.93483
12.46	3.82911	3.6853	3.74158	3.93913
12.47	3.82942	3.68597	3.73988	3.93963
12.48	3.8308	3.6873	3.74433	3.93634
12.49	3.83145	3.69271	3.74187	3.93129
12.5	3.82741	3.68984	3.73673	3.93046
12.51	3.82007	3.69379	3.73883	3.93134
12.52	3.82597	3.6966	3.73656	3.93503
12.53	3.8384	3.69683	3.7319	3.93274
12.54	3.82555	3.68804	3.73488	3.93117
12.55	3.82981	3.68739	3.74776	3.9325
12.56	3.82972	3.69518	3.73965	3.93416
12.57	3.82751	3.69251	3.73892	3.93663
12.58	3.82891	3.68671	3.74257	3.93534
12.59	3.82553	3.68654	3.73772	3.93531
12.6	3.8288	3.68871	3.73447	3.93206
12.61	3.81788	3.68544	3.73727	3.92917
12.62	3.81987	3.68349	3.73519	3.92772
12.63	3.82191	3.68358	3.73587	3.93156
12.64	3.82302	3.67952	3.73423	3.93405
12.65	3.83111	3.68224	3.74073	3.93079
12.66	3.8217	3.69017	3.738	3.92804
12.67	3.82623	3.68632	3.73549	3.92384
12.68	3.8276	3.6885	3.7398	3.93008
12.69	3.82852	3.69367	3.73458	3.93394
12.7	3.82397	3.69323	3.74108	3.93193
12.71	3.82633	3.688	3.74102	3.93361
12.72	3.82572	3.69164	3.73637	3.93007
12.73	3.82422	3.68743	3.73133	3.93201
12.74	3.82147	3.69542	3.73065	3.9307
12.75	3.82947	3.69487	3.7379	3.93033
12.76	3.82212	3.69877	3.73399	3.93388
12.77	3.82465	3.69312	3.72904	3.93902
12.78	3.82529	3.70005	3.72453	3.93303
12.79	3.83052	3.69781	3.72731	3.94036
12.8	3.82371	3.68767	3.72926	3.93528
12.81	3.81734	3.69076	3.72566	3.94364
12.82	3.8196	3.68853	3.72442	3.93719
12.83	3.82125	3.68313	3.73037	3.93736
12.84	3.82629	3.68402	3.72662	3.92819
12.85	3.82846	3.68471	3.72651	3.92819
12.86	3.82163	3.68436	3.7304	3.93325
12.87	3.81837	3.69681	3.73237	3.92977
12.88	3.82183	3.69145	3.7359	3.93035
12.89	3.82746	3.68684	3.73061	3.93491
12.9	3.82117	3.68919	3.72617	3.93617
12.91	3.82147	3.68648	3.73098	3.9355
12.92	3.81792	3.67644	3.73624	3.93111
12.93	3.82364	3.67906	3.73412	3.9369
12.94	3.82534	3.675	3.73593	3.93351
12.95	3.8275	3.68339	3.73414	3.92272
12.96	3.82252	3.67911	3.73915	3.9291
12.97	3.82071	3.67892	3.74086	3.93596
12.98	3.82125	3.68259	3.74537	3.93264
12.99	3.82039	3.6778	3.73643	3.92811
13	3.82056	3.6854	3.73928	3.93003
13.01	3.8204	3.67934	3.73296	3.93723
13.02	3.81889	3.6834	3.72604	3.92859
13.03	3.81577	3.6773	3.73162	3.93094
13.04	3.82006	3.67934	3.73531	3.93883
13.05	3.81927	3.67806	3.73017	3.92713
13.06	3.81437	3.67893	3.73488	3.92402
13.07	3.81704	3.67465	3.73887	3.93236
13.08	3.81628	3.68251	3.73375	3.91997
13.09	3.8117	3.68569	3.73381	3.93166
13.1	3.823	3.6798	3.7346	3.93333
13.11	3.80958	3.68573	3.73863	3.92916
13.12	3.81192	3.68185	3.73024	3.93199
13.13	3.82248	3.68348	3.73171	3.93062
13.14	3.819	3.68015	3.72885	3.93132
13.15	3.81406	3.6811	3.72841	3.9241
13.16	3.83035	3.68374	3.72523	3.93065
13.17	3.82387	3.68842	3.7243	3.92456
13.18	3.82601	3.68287	3.73151	3.93115
13.19	3.81465	3.67917	3.7256	3.92968
13.2	3.81916	3.67667	3.73381	3.92506
13.21	3.81506	3.67368	3.72711	3.9259
13.22	3.81261	3.68328	3.73452	3.93414
13.23	3.82521	3.67763	3.73256	3.92331
13.24	3.81954	3.6777	3.73531	3.92398
13.25	3.83073	3.68103	3.72891	3.92885
13.26	3.82906	3.67986	3.7246	3.92725
13.27	3.81984	3.67962	3.72724	3.92811
13.28	3.81864	3.67512	3.73092	3.93063
13.29	3.819	3.66853	3.72824	3.92588
13.3	3.81583	3.67012	3.7158	3.92619
13.31	3.82301	3.67689	3.71792	3.93402
13.32	3.82721	3.67641	3.72376	3.93663
13.33	3.81853	3.68592	3.71686	3.93285
13.34	3.8193	3.68097	3.71473	3.93046
13.35	3.82307	3.68544	3.7169	3.92605
13.36	3.82367	3.68622	3.71846	3.94047
13.37	3.81955	3.685	3.71472	3.93023
13.38	3.8198	3.68464	3.71688	3.93189
13.39	3.8222	3.68583	3.71653	3.93251
13.4	3.82063	3.683	3.72425	3.92999
13.41	3.82493	3.67672	3.72821	3.92226
13.42	3.8213	3.68321	3.73078	3.92576
13.43	3.82014	3.68063	3.7306	3.92284
13.44	3.82244	3.67319	3.72501	3.92449
13.45	3.82529	3.67012	3.71542	3.9251
13.46	3.8207	3.68069	3.72071	3.92453
13.47	3.82204	3.68199	3.72514	3.92055
13.48	3.81881	3.681	3.72264	3.91743
13.49	3.81893	3.68464	3.7282	3.92697
13.5	3.81783	3.67387	3.72686	3.92891
13.51	3.81506	3.68314	3.73031	3.9323
13.52	3.81344	3.68351	3.71842	3.93123
13.53	3.81114	3.68228	3.72737	3.92954
13.54	3.81267	3.68086	3.72993	3.93239
13.55	3.80659	3.67472	3.73181	3.93488
13.56	3.81191	3.67728	3.73052	3.9247
13.57	3.81423	3.67952	3.72959	3.92522
13.58	3.80632	3.68406	3.73104	3.93733
13.59	3.80479	3.68089	3.73546	3.93253
13.6	3.80195	3.69083	3.73046	3.92943
13.61	3.80432	3.68358	3.72615	3.92249
13.62	3.80595	3.67644	3.73136	3.92827
13.63	3.81528	3.68189	3.7305	3.93101
13.64	3.81917	3.68188	3.73399	3.9316
13.65	3.81442	3.68676	3.72929	3.92998
13.66	3.82351	3.69167	3.72423	3.92219
13.67	3.81791	3.68607	3.72996	3.92398
13.68	3.82423	3.68434	3.73596	3.92618
13.69	3.82844	3.6812	3.7403	3.93155
13.7	3.81902	3.68601	3.73922	3.93233
13.71	3.81943	3.68493	3.73731	3.92549
13.72	3.81689	3.68778	3.73193	3.92902
13.73	3.81093	3.68359	3.73084	3.92438
13.74	3.81673	3.68418	3.73538	3.91815
13.75	3.81357	3.6818	3.73444	3.92595
13.76	3.81624	3.68325	3.73548	3.92163
13.77	3.81966	3.67973	3.72786	3.92787
13.78	3.81917	3.67576	3.73306	3.92816
13.79	3.80664	3.67568	3.73339	3.92308
13.8	3.8067	3.67182	3.72879	3.92846
13.81	3.81157	3.67425	3.73471	3.9254
13.82	3.81139	3.67333	3.72914	3.93465
13.83	3.81295	3.67795	3.73217	3.93025
13.84	3.80263	3.66947	3.72839	3.9305
13.85	3.8075	3.67412	3.72625	3.92586
13.86	3.81035	3.66611	3.73094	3.93554
13.87	3.80818	3.66845	3.72245	3.93488
13.88	3.80472	3.66715	3.72895	3.92506
13.89	3.81018	3.6771	3.72181	3.93176
13.9	3.81508	3.67176	3.72477	3.92963
13.91	3.80451	3.67588	3.72876	3.93347
13.92	3.80665	3.66495	3.71894	3.92867
13.93	3.80727	3.67149	3.73331	3.92731
13.94	3.81648	3.67229	3.73725	3.93193
13.95	3.81428	3.67235	3.73127	3.9283
13.96	3.80887	3.6654	3.72964	3.93379
13.97	3.81439	3.67855	3.72458	3.92735
13.98	3.81939	3.67226	3.72931	3.92613
13.99	3.81892	3.66975	3.73072	3.92902
14	3.81622	3.66992	3.731	3.9352
14.01	3.81896	3.67086	3.72549	3.93193
14.02	3.81543	3.66915	3.73401	3.93494
14.03	3.81783	3.676	3.72386	3.92923
14.04	3.82013	3.67348	3.73066	3.92765
14.05	3.82022	3.6647	3.73901	3.92776
14.06	3.81269	3.66843	3.72634	3.93365
14.07	3.8211	3.67426	3.72116	3.93912
14.08	3.82047	3.66728	3.71886	3.92959
14.09	3.81712	3.66921	3.71731	3.92579
14.1	3.81595	3.66903	3.71983	3.92785
14.11	3.8255	3.66623	3.71997	3.93234
14.12	3.81524	3.66735	3.72002	3.9254
14.13	3.82192	3.67254	3.72195	3.93582
14.14	3.81602	3.66752	3.72383	3.94068
14.15	3.81731	3.66262	3.73452	3.92896
14.16	3.81796	3.66322	3.73053	3.93443
14.17	3.81896	3.66648	3.72803	3.93023
14.18	3.8168	3.67101	3.73015	3.9347
14.19	3.82312	3.66845	3.72759	3.93324
14.2	3.81595	3.66829	3.72364	3.92736
14.21	3.8154	3.66785	3.72273	3.92896
14.22	3.8161	3.66061	3.71775	3.93018
14.23	3.81437	3.66913	3.72373	3.92887
14.24	3.82047	3.66393	3.72375	3.93636
14.25	3.82001	3.6626	3.72476	3.93708
14.26	3.81514	3.66799	3.72361	3.93218
14.27	3.82241	3.66875	3.72448	3.9319
14.28	3.82405	3.66644	3.7247	3.93957
14.29	3.82439	3.66174	3.72249	3.93354
14.3	3.82483	3.66513	3.72415	3.93518
14.31	3.82409	3.664	3.72094	3.93482
14.32	3.82532	3.67194	3.72824	3.94213
14.33	3.81764	3.6611	3.72875	3.94452
14.34	3.8182	3.66605	3.72756	3.94747
14.35	3.82715	3.67396	3.72866	3.94447
14.36	3.82598	3.67578	3.72487	3.94833
14.37	3.82233	3.67024	3.72159	3.94983
14.38	3.82476	3.67342	3.72816	3.9427
14.39	3.82911	3.67359	3.72508	3.94125
14.4	3.82851	3.66506	3.73123	3.94724
14.41	3.82809	3.66298	3.71883	3.94545
14.42	3.82883	3.66523	3.71978	3.94925
14.43	3.82241	3.66027	3.72315	3.93861
14.44	3.81731	3.66832	3.72525	3.93917
14.45	3.82289	3.65658	3.72939	3.93953
14.46	3.81069	3.66593	3.73013	3.93594
14.47	3.8194	3.66638	3.73188	3.93254
14.48	3.82005	3.66164	3.72683	3.93075
14.49	3.81147	3.66121	3.73058	3.93811
14.5	3.8191	3.65974	3.73346	3.93346
14.51	3.82189	3.65537	3.72827	3.92884
14.52	3.81511	3.66066	3.72816	3.93157
14.53	3.82229	3.66543	3.72802	3.93109
14.54	3.82458	3.66706	3.7251	3.94264
14.55	3.82095	3.66456	3.72658	3.93244
14.56	3.8232	3.66319	3.71542	3.94201
14.57	3.81443	3.65904	3.72023	3.93679
14.58	3.8173	3.66323	3.72205	3.94702
14.59	3.82383	3.66193	3.72204	3.9376
14.6	3.81555	3.66253	3.71558	3.93558
14.61	3.82231	3.65597	3.71748	3.93569
14.62	3.82052	3.65785	3.72046	3.94062
14.63	3.81939	3.65435	3.72197	3.93746
14.64	3.82123	3.6586	3.72486	3.93743
14.65	3.81448	3.65639	3.72207	3.94075
14.66	3.81864	3.6562	3.72426	3.94358
14.67	3.82242	3.65603	3.72303	3.94533
14.68	3.82037	3.66041	3.71516	3.93455
14.69	3.82356	3.65212	3.71648	3.93648
14.7	3.81501	3.6563	3.71741	3.94237
14.71	3.82593	3.65256	3.7187	3.94704
14.72	3.81643	3.65259	3.72587	3.94886
14.73	3.8102	3.65797	3.72289	3.94291
14.74	3.80552	3.65368	3.71616	3.94701
14.75	3.80788	3.65897	3.7211	3.94808
14.76	3.80457	3.6611	3.72252	3.95252
14.77	3.8203	3.66527	3.71814	3.95252
14.78	3.81539	3.6632	3.71567	3.95385
14.79	3.81094	3.65874	3.71548	3.94698
14.8	3.81688	3.65894	3.71916	3.94968
14.81	3.80898	3.65585	3.71615	3.95057
14.82	3.81728	3.65874	3.72013	3.94716
14.83	3.81461	3.66062	3.7103	3.93709
14.84	3.81235	3.65763	3.71376	3.94077
14.85	3.81685	3.65116	3.72254	3.9434
14.86	3.81837	3.64661	3.71368	3.93929
14.87	3.82115	3.65208	3.72026	3.94252
14.88	3.81138	3.65332	3.72535	3.94585
14.89	3.81473	3.65629	3.7227	3.93999
14.9	3.80919	3.65886	3.73073	3.93886
14.91	3.82	3.64973	3.72447	3.94061
14.92	3.81839	3.64687	3.72746	3.93591
14.93	3.81563	3.65493	3.72752	3.94319
14.94	3.80732	3.65072	3.72862	3.94295
14.95	3.8124	3.64753	3.72757	3.95222
14.96	3.80836	3.64509	3.72937	3.94389
14.97	3.81517	3.65574	3.72004	3.94386
14.98	3.81235	3.64986	3.72312	3.94273
14.99	3.81166	3.64719	3.72339	3.94394
15	3.80865	3.64559	3.72934	3.93789
15.01	3.81389	3.64421	3.73192	3.94836
15.02	3.81096	3.64771	3.72149	3.9387
15.03	3.81645	3.64956	3.73049	3.9499
15.04	3.81361	3.65037	3.71676	3.94996
15.05	3.81488	3.64756	3.71328	3.95011
15.06	3.81141	3.65149	3.71901	3.95705
15.07	3.81592	3.64799	3.71566	3.9532
15.08	3.82004	3.65001	3.71645	3.95048
15.09	3.81281	3.64641	3.7133	3.94681
15.1	3.80976	3.64539	3.71709	3.94663
15.11	3.81145	3.64464	3.71923	3.94949
15.12	3.81025	3.64965	3.7193	3.94354
15.13	3.80572	3.64374	3.72127	3.93882
15.14	3.8056	3.64957	3.72254	3.95042
15.15	3.80597	3.65594	3.72081	3.95196
15.16	3.80359	3.6566	3.72121	3.94511
15.17	3.79848	3.65958	3.718	3.94396
15.18	3.79865	3.66137	3.7178	3.94073
15.19	3.80373	3.64924	3.7291	3.9378
15.2	3.8071	3.65707	3.72526	3.93817
15.21	3.80786	3.65314	3.72288	3.94195
15.22	3.80713	3.64603	3.72125	3.9409
15.23	3.81208	3.64965	3.7237	3.94132
15.24	3.81855	3.64286	3.72714	3.93396
15.25	3.80635	3.65149	3.71938	3.93265
15.26	3.80885	3.64735	3.7213	3.93692
15.27	3.80699	3.63945	3.72032	3.92726
15.28	3.81439	3.64569	3.71831	3.93676
15.29	3.80613	3.63972	3.71489	3.93693
15.3	3.80663	3.64322	3.72152	3.93967
15.31	3.81417	3.64612	3.72092	3.93537
15.32	3.81689	3.65002	3.72939	3.93392
15.33	3.80988	3.64339	3.72814	3.94721
15.34	3.80807	3.64773	3.72655	3.93362
15.35	3.80932	3.65091	3.72172	3.93432
15.36	3.81427	3.64941	3.72195	3.93945
15.37	3.81234	3.65167	3.72004	3.93339
15.38	3.81021	3.64956	3.71922	3.92975
15.39	3.80616	3.6452	3.71149	3.92521
15.4	3.81582	3.64828	3.71737	3.93134
15.41	3.80844	3.64105	3.72774	3.93032
15.42	3.81585	3.64577	3.71808	3.93549
15.43	3.81368	3.64773	3.71971	3.92639
15.44	3.80938	3.64561	3.7218	3.93251
15.45	3.81758	3.64527	3.71673	3.93103
15.46	3.81911	3.65181	3.71994	3.93347
15.47	3.81367	3.64702	3.7189	3.92829
15.48	3.80686	3.64402	3.72105	3.92638
15.49	3.80502	3.64958	3.71615	3.92393
15.5	3.80199	3.64553	3.72012	3.93095
15.51	3.80787	3.64579	3.72762	3.92292
15.52	3.80467	3.64623	3.72521	3.92867
15.53	3.80081	3.65234	3.72282	3.92587
15.54	3.79392	3.64697	3.7244	3.92881
15.55	3.79566	3.6477	3.71687	3.93003
15.56	3.79778	3.65191	3.7164	3.92445
15.57	3.80402	3.65081	3.71567	3.92128
15.58	3.8036	3.64453	3.71702	3.92933
15.59	3.80462	3.64325	3.71504	3.92837
15.6	3.80379	3.64736	3.72624	3.93074
15.61	3.81063	3.64558	3.72263	3.94072
15.62	3.80923	3.64671	3.72424	3.93364
15.63	3.81388	3.64216	3.72284	3.93969
15.64	3.80579	3.64801	3.71493	3.93519
15.65	3.80446	3.64782	3.71829	3.92947
15.66	3.79686	3.64669	3.71685	3.92334
15.67	3.80679	3.64557	3.71931	3.92274
15.68	3.81027	3.6427	3.71924	3.92896
15.69	3.8045	3.6502	3.71673	3.92928
15.7	3.79996	3.65177	3.71737	3.9289
15.71	3.80567	3.64863	3.71692	3.92605
15.72	3.80593	3.65177	3.71216	3.92934
15.73	3.80166	3.65303	3.71806	3.92258
15.74	3.803	3.6553	3.7168	3.92201
15.75	3.80603	3.64475	3.71082	3.92069
15.76	3.80829	3.64125	3.71479	3.90871
15.77	3.80984	3.64594	3.71112	3.91447
15.78	3.81097	3.64627	3.70992	3.91893
15.79	3.80407	3.64435	3.71252	3.90659
15.8	3.80311	3.64658	3.71836	3.90881
15.81	3.81274	3.64568	3.71	3.90758
15.82	3.80379	3.63854	3.70929	3.9063
15.83	3.80623	3.64103	3.70968	3.90223
15.84	3.80367	3.64207	3.71855	3.90463
15.85	3.80469	3.63996	3.71754	3.90418
15.86	3.80114	3.63774	3.70718	3.90152
15.87	3.80851	3.64776	3.70671	3.904
15.88	3.79758	3.64809	3.71168	3.90484
15.89	3.80926	3.63904	3.71432	3.90517
15.9	3.80449	3.64154	3.71436	3.90098
15.91	3.80251	3.63747	3.71174	3.89875
15.92	3.80092	3.64528	3.71516	3.9057
15.93	3.81073	3.64317	3.70694	3.896
15.94	3.80136	3.64576	3.70568	3.90502
15.95	3.80701	3.64746	3.70904	3.90212
15.96	3.8017	3.638	3.70632	3.90158
15.97	3.80339	3.63722	3.70599	3.90893
15.98	3.81029	3.63983	3.7065	3.90457
15.99	3.79897	3.64057	3.70738	3.89885
16	3.8059	3.64358	3.71062	3.89698
16.01	3.81467	3.64805	3.70347	3.89829
16.02	3.80676	3.64286	3.71448	3.9026
16.03	3.8106	3.63923	3.70885	3.90961
16.04	3.81386	3.64016	3.71055	3.90528
16.05	3.80886	3.63822	3.71084	3.90481
16.06	3.80366	3.63901	3.71358	3.91387
16.07	3.80406	3.64364	3.71461	3.91323
16.08	3.79696	3.64049	3.70906	3.91665
16.09	3.7993	3.63702	3.7114	3.9149
16.1	3.80346	3.64067	3.71432	3.91185
16.11	3.8059	3.63391	3.70885	3.9117
16.12	3.80608	3.6318	3.71875	3.90626
16.13	3.8022	3.64061	3.71764	3.91398
16.14	3.79722	3.63477	3.72104	3.91176
16.15	3.80883	3.64304	3.71894	3.91099
16.16	3.80239	3.64635	3.71881	3.91124
16.17	3.80326	3.64495	3.7145	3.91452
16.18	3.80285	3.63851	3.71023	3.91142
16.19	3.80166	3.6498	3.70402	3.91162
16.2	3.79952	3.64446	3.71349	3.90644
16.21	3.79927	3.63878	3.71606	3.90883
16.22	3.79604	3.63961	3.70878	3.91405
16.23	3.79504	3.63842	3.71455	3.91882
16.24	3.8017	3.63534	3.71591	3.9102
16.25	3.7952	3.63601	3.71209	3.90935
16.26	3.79629	3.63999	3.71529	3.90717
16.27	3.80173	3.63424	3.71049	3.90964
16.28	3.79209	3.6315	3.71789	3.90594
16.29	3.79839	3.63462	3.70962	3.9091
16.3	3.79753	3.62837	3.72037	3.91023
16.31	3.79686	3.63444	3.72184	3.91406
16.32	3.79233	3.63144	3.70927	3.91357
16.33	3.79332	3.63585	3.70378	3.90596
16.34	3.79296	3.63458	3.71401	3.9084
16.35	3.78837	3.63686	3.72223	3.91401
16.36	3.79621	3.64255	3.71036	3.91299
16.37	3.79156	3.63497	3.71347	3.9035
16.38	3.79625	3.63713	3.72022	3.90548
16.39	3.80298	3.63583	3.71809	3.91164
16.4	3.79479	3.63495	3.72136	3.90829
16.41	3.79263	3.63109	3.72156	3.91298
16.42	3.79985	3.6416	3.72617	3.9073
16.43	3.80108	3.64344	3.71851	3.9107
16.44	3.80247	3.64275	3.7263	3.90049
16.45	3.79917	3.63674	3.71874	3.90635
16.46	3.79542	3.64039	3.7186	3.90645
16.47	3.80014	3.64059	3.72464	3.9132
16.48	3.80942	3.63648	3.72867	3.90238
16.49	3.80438	3.63611	3.73148	3.90531
16.5	3.79136	3.63759	3.72516	3.90887
16.51	3.79648	3.64307	3.72883	3.90489
16.52	3.79433	3.64125	3.71861	3.90384
16.53	3.78789	3.6336	3.73167	3.9017
16.54	3.79468	3.6364	3.72565	3.90899
16.55	3.79581	3.63396	3.71805	3.90834
16.56	3.78941	3.63326	3.7189	3.90849
16.57	3.8042	3.64113	3.71309	3.9124
16.58	3.79758	3.62993	3.71166	3.91269
16.59	3.80215	3.63437	3.71578	3.91981
16.6	3.8077	3.63522	3.7134	3.91773
16.61	3.80266	3.63474	3.72034	3.91593
16.62	3.80815	3.63512	3.72116	3.90838
16.63	3.80546	3.6355	3.72588	3.90747
16.64	3.797	3.63697	3.7186	3.89717
16.65	3.79062	3.64132	3.71702	3.89385
16.66	3.78839	3.63111	3.72984	3.89659
16.67	3.79624	3.62819	3.72522	3.90507
16.68	3.79652	3.63047	3.72503	3.90058
16.69	3.79917	3.63367	3.72659	3.90305
16.7	3.79423	3.63316	3.7222	3.90588
16.71	3.80484	3.63155	3.72585	3.91007
16.72	3.79957	3.63696	3.72345	3.91259
16.73	3.79539	3.63572	3.72019	3.91283
16.74	3.79627	3.63399	3.72142	3.90598
16.75	3.80043	3.63306	3.72107	3.90317
16.76	3.79572	3.63006	3.72211	3.90849
16.77	3.79314	3.63801	3.72583	3.90742
16.78	3.80664	3.6441	3.71891	3.91627
16.79	3.79811	3.6356	3.72817	3.91172
16.8	3.79914	3.62968	3.73188	3.91326
16.81	3.80008	3.6328	3.72282	3.91451
16.82	3.80298	3.64102	3.72393	3.91374
16.83	3.79828	3.63949	3.7182	3.90842
16.84	3.8015	3.64117	3.7201	3.91108
16.85	3.80008	3.64004	3.72294	3.91449
16.86	3.80308	3.64294	3.72245	3.90654
16.87	3.80589	3.64787	3.7243	3.90416
16.88	3.80657	3.64661	3.72497	3.90303
16.89	3.80626	3.63906	3.71671	3.90686
16.9	3.80683	3.64388	3.72205	3.90783
16.91	3.80989	3.64033	3.73004	3.90572
16.92	3.80927	3.64288	3.72175	3.91182
16.93	3.80677	3.64501	3.73032	3.90689
16.94	3.80714	3.6445	3.73142	3.90734
16.95	3.81331	3.64168	3.73038	3.90042
16.96	3.80951	3.65113	3.73324	3.90297
16.97	3.80266	3.64524	3.72748	3.89782
16.98	3.80243	3.64378	3.73064	3.89745
16.99	3.81138	3.64136	3.73067	3.89618
17	3.80608	3.63867	3.73164	3.90024
17.01	3.80986	3.64304	3.72807	3.88999
17.02	3.80563	3.63822	3.72907	3.89599
17.03	3.7969	3.63967	3.72232	3.8967
17.04	3.79951	3.64636	3.72242	3.90266
17.05	3.80223	3.64596	3.72751	3.89397
17.06	3.80249	3.64228	3.72783	3.89588
17.07	3.80156	3.64704	3.72812	3.89611
17.08	3.79253	3.64016	3.72728	3.88937
17.09	3.79521	3.63843	3.72525	3.88997
17.1	3.80372	3.63943	3.71902	3.88609
17.11	3.79864	3.63683	3.72725	3.89502
17.12	3.80141	3.64266	3.72477	3.89693
17.13	3.80424	3.6407	3.72103	3.88988
17.14	3.79805	3.64543	3.71792	3.88983
17.15	3.797	3.64207	3.72049	3.89875
17.16	3.80014	3.63995	3.7216	3.8923
17.17	3.79356	3.63499	3.72413	3.8975
17.18	3.79933	3.64391	3.72563	3.89535
17.19	3.80042	3.63802	3.72343	3.89925
17.2	3.79615	3.63987	3.71784	3.89242
17.21	3.79608	3.63719	3.72306	3.89351
17.22	3.79782	3.6444	3.71614	3.90006
17.23	3.80161	3.63693	3.72047	3.90198
17.24	3.79998	3.64226	3.72153	3.89741
17.25	3.8034	3.63813	3.71781	3.89479
17.26	3.80213	3.64198	3.71488	3.90328
17.27	3.80784	3.63936	3.71888	3.895
17.28	3.79839	3.63236	3.71571	3.89651
17.29	3.79526	3.6304	3.71639	3.90267
17.3	3.80412	3.62742	3.72109	3.90438
17.31	3.80227	3.62447	3.72075	3.89715
17.32	3.79783	3.63264	3.71765	3.89592
17.33	3.80243	3.63393	3.71972	3.89618
17.34	3.80045	3.63621	3.71142	3.88678
17.35	3.79967	3.63105	3.71142	3.89785
17.36	3.80401	3.62835	3.7163	3.9085
17.37	3.80056	3.62702	3.71228	3.90275
17.38	3.806	3.6277	3.72082	3.90363
17.39	3.79845	3.63151	3.72349	3.90355
17.4	3.79619	3.63087	3.72193	3.89657
17.41	3.79932	3.63399	3.72168	3.90315
17.42	3.79806	3.63561	3.7186	3.89628
17.43	3.79185	3.64003	3.71707	3.89846
17.44	3.79908	3.64269	3.73219	3.89625
17.45	3.79304	3.64265	3.71883	3.90021
17.46	3.80276	3.64139	3.71297	3.90029
17.47	3.79554	3.64552	3.71716	3.89695
17.48	3.79691	3.63306	3.71774	3.8944
17.49	3.79431	3.63511	3.72316	3.88913
17.5	3.79981	3.64074	3.72216	3.89891
17.51	3.80664	3.6312	3.71524	3.8965
17.52	3.805	3.63614	3.71291	3.9014
17.53	3.80397	3.6358	3.71979	3.90154
17.54	3.79829	3.63279	3.71841	3.90405
17.55	3.80676	3.6384	3.72293	3.90636
17.56	3.80255	3.63401	3.72559	3.90146
17.57	3.80457	3.63521	3.72099	3.90289
17.58	3.80413	3.64276	3.72006	3.90604
17.59	3.80138	3.64657	3.71522	3.9011
17.6	3.8018	3.6363	3.71955	3.90164
17.61	3.792	3.6371	3.71922	3.90552
17.62	3.80035	3.64251	3.71505	3.89986
17.63	3.7963	3.6477	3.71612	3.89697
17.64	3.79943	3.64189	3.71822	3.89744
17.65	3.8045	3.64051	3.71332	3.89952
17.66	3.80429	3.64056	3.72325	3.90154
17.67	3.80441	3.64026	3.72045	3.89625
17.68	3.79923	3.64582	3.71554	3.89497
17.69	3.79595	3.64773	3.71474	3.88969
17.7	3.80159	3.65316	3.71739	3.90134
17.71	3.79315	3.64638	3.71894	3.90582
17.72	3.79705	3.6413	3.71964	3.90669
17.73	3.80369	3.64466	3.7109	3.90497
17.74	3.80379	3.63849	3.72026	3.89948
17.75	3.80286	3.64448	3.7254	3.89469
17.76	3.80313	3.63709	3.71886	3.891
17.77	3.79864	3.63932	3.72372	3.8922
17.78	3.8001	3.64379	3.72202	3.90106
17.79	3.79759	3.64143	3.72458	3.8961
17.8	3.79742	3.63774	3.73047	3.89094
17.81	3.79646	3.63622	3.72934	3.8884
17.82	3.79324	3.63475	3.72768	3.89546
17.83	3.79366	3.63828	3.7192	3.89141
17.84	3.792	3.63698	3.71898	3.89049
17.85	3.79386	3.63873	3.72086	3.88972
17.86	3.78852	3.63976	3.72722	3.88805
17.87	3.78996	3.63951	3.71689	3.88852
17.88	3.79509	3.63648	3.7196	3.8944
17.89	3.79849	3.63099	3.71043	3.88995
17.9	3.79347	3.63496	3.70511	3.8942
17.91	3.79123	3.63024	3.70456	3.89496
17.92	3.78323	3.63657	3.70081	3.90146
17.93	3.78845	3.63611	3.70868	3.90186
17.94	3.79034	3.63472	3.71131	3.90053
17.95	3.79641	3.63658	3.70269	3.89137
17.96	3.79135	3.64068	3.70689	3.89566
17.97	3.79029	3.64075	3.69957	3.8963
17.98	3.79108	3.64442	3.69652	3.89675
17.99	3.78664	3.63778	3.70001	3.88933
18	3.79556	3.64945	3.69781	3.89418
18.01	3.80491	3.64517	3.70351	3.89435
18.02	3.80555	3.64429	3.7058	3.89474
18.03	3.79166	3.63989	3.70178	3.89666
18.04	3.79805	3.6476	3.70674	3.89279
18.05	3.79686	3.64853	3.7024	3.89589
18.06	3.79847	3.63642	3.69086	3.88341
18.07	3.80015	3.64449	3.70052	3.88519
18.08	3.80296	3.65465	3.70117	3.88209
18.09	3.79499	3.64638	3.70114	3.88184
18.1	3.7993	3.63794	3.70464	3.88108
18.11	3.79688	3.64219	3.70715	3.87933
18.12	3.80246	3.64021	3.69846	3.88674
18.13	3.80816	3.63371	3.70055	3.88278
18.14	3.7989	3.64114	3.69898	3.8713
18.15	3.80361	3.64161	3.69576	3.87774
18.16	3.80733	3.63978	3.68789	3.88709
18.17	3.80994	3.64683	3.69473	3.87986
18.18	3.81068	3.64811	3.69242	3.88337
18.19	3.80256	3.64459	3.69382	3.88208
18.2	3.81392	3.64138	3.69413	3.88364
18.21	3.81657	3.63855	3.69192	3.88356
18.22	3.81764	3.63795	3.70326	3.88017
18.23	3.80842	3.63837	3.69449	3.8901
18.24	3.81332	3.64116	3.69354	3.88444
18.25	3.80652	3.6407	3.69589	3.88395
18.26	3.81603	3.64409	3.6943	3.88554
18.27	3.80945	3.6393	3.70034	3.89412
18.28	3.80881	3.63333	3.69907	3.89163
18.29	3.80858	3.63963	3.70046	3.88683
18.3	3.8142	3.63909	3.69968	3.88404
18.31	3.80933	3.63531	3.69372	3.8797
18.32	3.82073	3.64306	3.69033	3.88801
18.33	3.81042	3.64138	3.69336	3.88372
18.34	3.80542	3.6376	3.69313	3.88366
18.35	3.81647	3.64212	3.69381	3.88492
18.36	3.81438	3.63814	3.70001	3.89114
18.37	3.80828	3.64269	3.70707	3.88507
18.38	3.81256	3.64271	3.70149	3.88342
18.39	3.80727	3.63732	3.69792	3.87893
18.4	3.80661	3.64449	3.70003	3.88599
18.41	3.80271	3.64327	3.69312	3.89115
18.42	3.80304	3.64614	3.68991	3.88273
18.43	3.80458	3.64414	3.69857	3.8802
18.44	3.80042	3.64614	3.69415	3.88319
18.45	3.80486	3.63605	3.69479	3.88306
18.46	3.8039	3.63591	3.69637	3.88722
18.47	3.79867	3.63479	3.6978	3.88255
18.48	3.8019	3.63688	3.70487	3.88487
18.49	3.79823	3.63327	3.70145	3.88385
18.5	3.79805	3.64225	3.69657	3.88335
18.51	3.80283	3.64037	3.6954	3.88449
18.52	3.79518	3.63938	3.70174	3.87722
18.53	3.80553	3.63345	3.69769	3.87372
18.54	3.79851	3.63949	3.69486	3.87966
18.55	3.79775	3.63031	3.6964	3.8813
18.56	3.79532	3.63722	3.70219	3.88252
18.57	3.7976	3.63632	3.69492	3.88035
18.58	3.80464	3.63407	3.69658	3.87833
18.59	3.80665	3.63646	3.69593	3.88266
18.6	3.79672	3.62756	3.69228	3.88514
18.61	3.79459	3.63399	3.69012	3.88832
18.62	3.79156	3.63747	3.68876	3.89055
18.63	3.79829	3.63377	3.69084	3.89058
18.64	3.79554	3.63485	3.69721	3.88539
18.65	3.79798	3.63625	3.69244	3.88361
18.66	3.79456	3.63508	3.69342	3.88228
18.67	3.79827	3.6359	3.69387	3.88339
18.68	3.80238	3.63022	3.69912	3.88779
18.69	3.79774	3.63347	3.69498	3.88901
18.7	3.8006	3.62986	3.69404	3.8852
18.71	3.79282	3.63687	3.69379	3.8897
18.72	3.78615	3.63587	3.6957	3.89364
18.73	3.79793	3.63615	3.69213	3.88892
18.74	3.79873	3.63134	3.69374	3.88253
18.75	3.80357	3.63641	3.69744	3.87899
18.76	3.80272	3.6335	3.69141	3.8847
18.77	3.80935	3.63429	3.68979	3.8816
18.78	3.80081	3.63724	3.69533	3.87671
18.79	3.80314	3.64109	3.69034	3.87898
18.8	3.80895	3.64097	3.69178	3.87423
18.81	3.80512	3.6337	3.70453	3.88021
18.82	3.80382	3.63153	3.701	3.88566
18.83	3.80272	3.62885	3.70168	3.88728
18.84	3.80283	3.63856	3.70124	3.88962
18.85	3.8037	3.63166	3.70113	3.88576
18.86	3.80359	3.63577	3.70007	3.88861
18.87	3.80354	3.6323	3.69606	3.88677
18.88	3.80361	3.62777	3.70716	3.88937
18.89	3.80038	3.62577	3.6987	3.89026
18.9	3.79968	3.62916	3.69864	3.88302
18.91	3.79782	3.62877	3.70557	3.87458
18.92	3.80073	3.62787	3.69883	3.88073
18.93	3.80069	3.6304	3.7014	3.8782
18.94	3.79504	3.63032	3.701	3.88808
18.95	3.80866	3.62646	3.69929	3.88739
18.96	3.80757	3.63256	3.69657	3.88319
18.97	3.80319	3.63448	3.70272	3.88015
18.98	3.79965	3.63263	3.7002	3.8872
18.99	3.80758	3.62932	3.69359	3.88054
19	3.80572	3.63419	3.70123	3.87904
19.01	3.80598	3.6301	3.70469	3.86948
19.02	3.8134	3.62898	3.7028	3.86793
19.03	3.80835	3.63807	3.69875	3.87902
19.04	3.81645	3.63413	3.70096	3.8786
19.05	3.80934	3.63455	3.69676	3.87222
19.06	3.80696	3.63584	3.7049	3.8803
19.07	3.80377	3.63124	3.70386	3.88199
19.08	3.80753	3.64013	3.70074	3.86791
19.09	3.80062	3.63102	3.69607	3.86726
19.1	3.79806	3.63419	3.69642	3.86862
19.11	3.80223	3.63283	3.68745	3.86495
19.12	3.79726	3.63072	3.69351	3.87066
19.13	3.79741	3.63403	3.69715	3.86948
19.14	3.80219	3.6347	3.7033	3.87074
19.15	3.79587	3.62882	3.69813	3.87135
19.16	3.80993	3.62869	3.68846	3.86951
19.17	3.80879	3.63539	3.69482	3.87513
19.18	3.81422	3.63502	3.6961	3.87227
19.19	3.80804	3.63629	3.69016	3.87357
19.2	3.80768	3.63574	3.69578	3.87272
19.21	3.80195	3.63068	3.68891	3.8762
19.22	3.79723	3.62917	3.69797	3.87063
19.23	3.80203	3.63553	3.69859	3.86846
19.24	3.80191	3.63892	3.69182	3.87025
19.25	3.80156	3.62951	3.69024	3.86712
19.26	3.79767	3.63354	3.6923	3.87405
19.27	3.80643	3.63338	3.68824	3.87515
19.28	3.80029	3.63013	3.68738	3.86629
19.29	3.80172	3.6338	3.6923	3.86688
19.3	3.80449	3.63068	3.69066	3.87182
19.31	3.80602	3.64056	3.68868	3.85605
19.32	3.8004	3.62966	3.68923	3.86545
19.33	3.80114	3.63387	3.68399	3.86561
19.34	3.79506	3.63154	3.68626	3.86082
19.35	3.79644	3.63398	3.69186	3.85999
19.36	3.79273	3.63397	3.68164	3.85849
19.37	3.78974	3.63708	3.68558	3.86401
19.38	3.79367	3.62683	3.68414	3.86298
19.39	3.78906	3.63231	3.69463	3.86877
19.4	3.79532	3.62763	3.68925	3.87071
19.41	3.79383	3.63497	3.6867	3.86765
19.42	3.7907	3.63817	3.68912	3.87395
19.43	3.79278	3.63278	3.68963	3.86672
19.44	3.79927	3.63011	3.69338	3.87033
19.45	3.78996	3.63637	3.68867	3.86712
19.46	3.79364	3.63355	3.69275	3.86779
19.47	3.78251	3.63514	3.69417	3.87284
19.48	3.77633	3.62996	3.68547	3.87114
19.49	3.78447	3.63697	3.68149	3.86108
19.5	3.7789	3.62512	3.67825	3.86903
19.51	3.78793	3.6276	3.68349	3.86872
19.52	3.78596	3.62927	3.68626	3.85597
19.53	3.78303	3.62772	3.68219	3.8693
19.54	3.78656	3.62505	3.67286	3.86703
19.55	3.77488	3.63092	3.67829	3.86448
19.56	3.78267	3.62937	3.67301	3.86538
19.57	3.78366	3.63172	3.68068	3.86376
19.58	3.78108	3.63826	3.68043	3.86483
19.59	3.78398	3.63656	3.67521	3.8634
19.6	3.78091	3.63677	3.67637	3.85679
19.61	3.78808	3.63486	3.66935	3.86089
19.62	3.7898	3.64145	3.67373	3.86058
19.63	3.78418	3.63792	3.67206	3.86869
19.64	3.79109	3.63211	3.67544	3.862
19.65	3.78054	3.63904	3.67753	3.85636
19.66	3.78342	3.64159	3.67932	3.85836
19.67	3.78833	3.63851	3.67275	3.8605
19.68	3.77709	3.64418	3.67896	3.86645
19.69	3.78176	3.64206	3.67723	3.86646
19.7	3.78694	3.64156	3.67875	3.86271
19.71	3.78532	3.64645	3.67443	3.86644
19.72	3.78038	3.64312	3.68147	3.86404
19.73	3.77463	3.63711	3.67942	3.86223
19.74	3.78131	3.64297	3.67894	3.86147
19.75	3.77717	3.64087	3.67452	3.8686
19.76	3.77813	3.63888	3.67214	3.87263
19.77	3.78027	3.64581	3.67396	3.87255
19.78	3.77718	3.64212	3.67407	3.86209
19.79	3.77951	3.64158	3.67307	3.87213
19.8	3.78207	3.63636	3.67684	3.8717
19.81	3.77392	3.63905	3.67848	3.86102
19.82	3.78112	3.63308	3.67753	3.86585
19.83	3.77755	3.63593	3.68107	3.86482
19.84	3.77729	3.63619	3.68082	3.8693
19.85	3.77986	3.6358	3.68224	3.8758
19.86	3.78075	3.63438	3.68332	3.87867
19.87	3.77869	3.62707	3.68297	3.86687
19.88	3.78421	3.63815	3.68364	3.87061
19.89	3.78006	3.63737	3.68758	3.86693
19.9	3.77936	3.63577	3.67863	3.86078
19.91	3.77694	3.63405	3.68396	3.85751
19.92	3.78023	3.6339	3.69011	3.86228
19.93	3.77504	3.63178	3.68913	3.86136
19.94	3.77927	3.62983	3.6897	3.86641
19.95	3.78072	3.63533	3.68384	3.86461
19.96	3.77366	3.63461	3.68877	3.86204
19.97	3.77068	3.63395	3.68555	3.85635
[truncated: 8,003 more rows]

## Sheet: Supplementary Figure 15
Supplementary Fig. 15-DTX Released (%)-Blank medium
Time(h)	DTX-SCS-DTX NPs				DTX-SSS-DTX NPs				DTX-SSeS-DTX NPs				DTX-STeS-DTX NPs
0	0	0	0		0	0	0		0	0	0		0	0	0
2	0.332617	0.453047	0.617716		0.822315	0.744931	0.645437		0.702076	0.574874	0.675452		0.855917	0.968618	0.938158
4	1.13385	0.878239	0.787302		1.09444	1.04597	1.0162		1.03241	1.03142	0.435839		1.15544	0.880285	0.56655
6	0.409626	0.53661	0.588223		0.791702	0.785749	0.912455		1.36767	1.0541	0.579804		0.7554	0.95948	0.853886
8	1.02816	0.99703	0.999488		0.873338	0.729624	0.865685		0.905205	0.802654	0.969299		0.988924	0.987909	0.843733
12	1.34931	1.24854	1.32473		1.36741	1.21179	1.23135		1.44359	1.40021	1.2592		1.6631	1.69762	1.49151
24	1.2936	1.30179	1.45335		1.9176	1.70841	1.61657		2.50263	2.48488	2.42867		2.3261	2.53018	2.61242

## Sheet: Supplementary Figure 16
Supplementary Fig. 16-Remaining prodrugs (%)-1mM H2O2
Time(h)	DTX-SCS-DTX NPs				DTX-SSS-DTX NPs				DTX-SSeS-DTX NPs				DTX-STeS-DTX NPs
0	100	100	100		100	100	100		100	100	100		100	100	100
1	99.325	96.2094	96.8155		97.7098	91.5661	92.2369		99.6505	90.3854	89.8223		87.5082	89.3737	86.9612
2	99.2094	96.6574	94.2445		96.8363	96.297	94.4123		89.5724	82.609	85.782		67.0762	74.9191	72.4093
4	95.713	96.0366	91.0952		91.1453	90.8776	89.8128		83.8816	84.7891	75.1615		37.7386	48.1183	41.1497
6	89.3646	82.3119	78.2548		86.3189	80.0056	77.3686		74.5233	70.4014	63.9067		27.1698	34.0958	27.9885
8	74.6486	73.7731	70.0102		78.7101	75.1894	72.9298		68.7392	69.0473	61.9752		18.091	23.9553	20.6258
12	71.9341	62.0937	59.2694		71.9403	71.7974	63.9693		62.6083	59.6696	49.3107		10.936	14.6428	12.6642
24	54.9824	48.4934	43.3865		60.3504	61.7327	64.3047		42.9298	42.4042	31.8964		8.0497	8.85448	7.13643

[truncated: 15 more sheets: Supplementary Figure 28, Supplementary Figure 32, Supplementary Figure 33, Supplementary Figure 35, Supplementary Figure 36, Supplementary Figure 37, Supplementary Figure 40, Supplementary Figure 41, Supplementary Figure 42, Supplementary Figure 43, Supplementary Figure 45, Supplementary Figure 46, Supplementary Figure 47, Supplementary Figure 49, Supplementary Figure 50]
